# Supplementary material for: Phenotypic and Genomic Characterization of Streptomyces pakalii sp. nov., a Novel Species with Anti-Biofilm and Anti-Quorum Sensing Activity in ESKAPE Bacteria
Source: Microorganisms. 2023 Oct 13;11(10):2551. doi: 10.3390/microorganisms11102551 (PMC10608816; doi:10.3390/microorganisms11102551)
Supplement: Supplementary file 1 [file microorganisms-11-02551-s001.zip]

Archive with 6 entries (4 files):
- microorganisms-2635752-supplementary/
- microorganisms-2635752-supplementary/MS MDPI/
- microorganisms-2635752-supplementary/MS MDPI/Suplementary material.pdf
- microorganisms-2635752-supplementary/MS MDPI/Supplementary Table 1.xlsx
- microorganisms-2635752-supplementary/MS MDPI/Supplementary Table 2.xlsx
- microorganisms-2635752-supplementary/MS MDPI/Supplementary Table 3.xlsx
