# Supplementary material for: Phenotypic and Genomic Characterization of Streptomyces pakalii sp. nov., a Novel Species with Anti-Biofilm and Anti-Quorum Sensing Activity in ESKAPE Bacteria
Source: Microorganisms. 2023 Oct 13;11(10):2551. doi: 10.3390/microorganisms11102551 (PMC10608816; doi:10.3390/microorganisms11102551)
Supplement: Supplementary file 1 [file microorganisms-11-02551-s001.zip › microorganisms-2635752-supplementary/MS MDPI/Supplementary Table 1.xlsx]

## Sheet: Phages detected
REGION_LENGTH	COMPLETENESS(score)	FIRST_MOST_COMMON_PHAGE
1	10.2Kb	PHAGE_Acinet_vB_AbaM_ME3_NC_041884
2	6.6Kb	PHAGE_Pseudo_EL_NC_007623
3	6.2Kb	PHAGE_Strept_Picard_NC_047794
4	6Kb	PHAGE_Arthro_Adat_NC_042020

## Sheet: IS sequences detected
NODE	seqid
NODE_14_length_256757_cov_231.291187	IS701
NODE_17_length_172413_cov_229.154854	IS200/IS605
NODE_20_length_84936_cov_406.236027	IS5
NODE_22_length_56407_cov_225.440973	IS200/IS605
NODE_24_length_32046_cov_465.713316	IS5
