# Supplementary material for: Phenotypic and Genomic Characterization of Streptomyces pakalii sp. nov., a Novel Species with Anti-Biofilm and Anti-Quorum Sensing Activity in ESKAPE Bacteria
Source: Microorganisms. 2023 Oct 13;11(10):2551. doi: 10.3390/microorganisms11102551 (PMC10608816; doi:10.3390/microorganisms11102551)
Supplement: Supplementary file 1 [file microorganisms-11-02551-s001.zip › microorganisms-2635752-supplementary/MS MDPI/Supplementary Table 2.xlsx]

## Sheet: COG_Streptomyces_J15
Query id	SAubject id	COG protein description
HODLMOBB_00001	CDD:223358	Malic enzyme
HODLMOBB_00002	CDD:223904	ABC-type amino acid transport/signal transduction systems, periplasmic component/domain
HODLMOBB_00003	CDD:223836	ABC-type amino acid transport system, permease component
HODLMOBB_00004	CDD:224051	ABC-type polar amino acid transport system, ATPase component
HODLMOBB_00005	CDD:226591	Trans-aconitate methyltransferase
HODLMOBB_00006	CDD:227803	Conserved protein containing a Zn-ribbon-like motif, possibly RNA-binding
HODLMOBB_00007	CDD:225484	Predicted transcriptional regulator
HODLMOBB_00009	CDD:223732	Sulfate permease and related transporters (MFS superfamily)
HODLMOBB_00010	CDD:223860	Predicted transcriptional regulators
HODLMOBB_00011	CDD:225807	Uncharacterized conserved protein
HODLMOBB_00012	CDD:227311	Transcriptional regulator containing an amidase domain and an AraC-type DNA-binding HTH domain
HODLMOBB_00013	CDD:223669	Predicted hydrolases or acyltransferases (alpha/beta hydrolase superfamily)
HODLMOBB_00014	CDD:225107	Response regulator containing a CheY-like receiver domain and an HTH DNA-binding domain
HODLMOBB_00016	CDD:223474	Uncharacterized conserved protein
HODLMOBB_00017	CDD:223774	Predicted nucleoside-diphosphate-sugar epimerases
HODLMOBB_00018	CDD:226033	Uncharacterized protein conserved in bacteria
HODLMOBB_00020	CDD:223528	Nucleoside-diphosphate-sugar epimerases
HODLMOBB_00021	CDD:223656	Transcriptional regulator
HODLMOBB_00022	CDD:227836	Predicted Zn-dependent protease
HODLMOBB_00023	CDD:224639	Predicted transcriptional regulators
HODLMOBB_00026	CDD:223532	Acetyltransferases
HODLMOBB_00027	CDD:223220	Geranylgeranyl pyrophosphate synthase
HODLMOBB_00028	CDD:223736	cAMP-binding proteins - catabolite gene activator and regulatory subunit of cAMP-dependent protein kinases
HODLMOBB_00029	CDD:225313	1-aminocyclopropane-1-carboxylate deaminase
HODLMOBB_00030	CDD:223104	NhaP-type Na+/H+ and K+/H+ antiporters
HODLMOBB_00031	CDD:227532	Isopeptidase T
HODLMOBB_00032	CDD:225083	Anti-sigma regulatory factor (Ser/Thr protein kinase)
HODLMOBB_00033	CDD:224112	DNA-directed RNA polymerase specialized sigma subunit
HODLMOBB_00035	CDD:224513	Sphingosine kinase and enzymes related to eukaryotic diacylglycerol kinase
HODLMOBB_00037	CDD:226434	Signal transduction histidine kinase
HODLMOBB_00038	CDD:225132	Predicted phosphosugar isomerases
HODLMOBB_00039	CDD:223440	6-phosphogluconolactonase/Glucosamine-6-phosphate isomerase/deaminase
HODLMOBB_00040	CDD:224389	Beta-glucosidase-related glycosidases
HODLMOBB_00041	CDD:223472	ABC-type sugar transport system, permease component
HODLMOBB_00042	CDD:224096	ABC-type sugar transport systems, permease components
HODLMOBB_00043	CDD:224567	ABC-type sugar transport system, periplasmic component
HODLMOBB_00044	CDD:225099	Transcriptional regulators
HODLMOBB_00045	CDD:223739	Predicted oxidoreductases (related to aryl-alcohol dehydrogenases)
HODLMOBB_00046	CDD:226098	Metal-dependent hydrolase
HODLMOBB_00047	CDD:223515	Glycosyltransferase
HODLMOBB_00048	CDD:226098	Metal-dependent hydrolase
HODLMOBB_00049	CDD:223539	Glycosyltransferases involved in cell wall biogenesis
HODLMOBB_00050	CDD:223459	4-hydroxybenzoate polyprenyltransferase and related prenyltransferases
HODLMOBB_00051	CDD:223528	Nucleoside-diphosphate-sugar epimerases
HODLMOBB_00052	CDD:227325	Ornithine/acetylornithine aminotransferase
HODLMOBB_00053	CDD:223469	Predicted integral membrane protein
HODLMOBB_00054	CDD:224137	Predicted glycosyltransferases
HODLMOBB_00057	CDD:225107	Response regulator containing a CheY-like receiver domain and an HTH DNA-binding domain
HODLMOBB_00058	CDD:224877	Carbon starvation protein, predicted membrane protein
HODLMOBB_00059	CDD:225434	Uncharacterized small protein
HODLMOBB_00061	CDD:223532	Acetyltransferases
HODLMOBB_00062	CDD:223287	Ribonucleotide reductase, alpha subunit
HODLMOBB_00063	CDD:223286	Ribonucleotide reductase, beta subunit
HODLMOBB_00064	CDD:226952	ABC-type uncharacterized transport system, ATPase component
HODLMOBB_00065	CDD:226953	ABC-type uncharacterized transport system, permease component
HODLMOBB_00066	CDD:226218	ABC-type uncharacterized transport system, permease component
HODLMOBB_00068	CDD:227311	Transcriptional regulator containing an amidase domain and an AraC-type DNA-binding HTH domain
HODLMOBB_00069	CDD:223320	N-formylmethionyl-tRNA deformylase
HODLMOBB_00070	CDD:223533	FOG: TPR repeat
HODLMOBB_00071	CDD:225116	HD-GYP domain
HODLMOBB_00072	CDD:225116	HD-GYP domain
HODLMOBB_00074	CDD:224511	DNA-directed RNA polymerase specialized sigma subunit, sigma24 homolog
HODLMOBB_00075	CDD:226101	Predicted hydrolase of the alpha/beta-hydrolase fold
HODLMOBB_00076	CDD:225046	Uncharacterized conserved protein
HODLMOBB_00078	CDD:223206	5-enolpyruvylshikimate-3-phosphate synthase
HODLMOBB_00079	CDD:224084	Predicted GTPases
HODLMOBB_00080	CDD:224987	Membrane transporters of cations and cationic drugs
HODLMOBB_00081	CDD:224228	Transcriptional regulator
HODLMOBB_00082	CDD:223559	Archaeal fructose-1,6-bisphosphatase and related enzymes of inositol monophosphatase family
HODLMOBB_00083	CDD:223591	FOG: CBS domain
HODLMOBB_00084	CDD:223824	Catalase
HODLMOBB_00085	CDD:223806	Fe2+/Zn2+ uptake regulation proteins
HODLMOBB_00087	CDD:223861	FOG: TPR repeat, SEL1 subfamily
HODLMOBB_00089	CDD:224531	Uncharacterized conserved protein
HODLMOBB_00091	CDD:226011	Predicted secreted protein containing a PDZ domain
HODLMOBB_00093	CDD:223391	Molybdopterin converting factor, large subunit
HODLMOBB_00094	CDD:223528	Nucleoside-diphosphate-sugar epimerases
HODLMOBB_00095	CDD:227607	Uncharacterized conserved protein
HODLMOBB_00096	CDD:223568	NTP pyrophosphohydrolases including oxidative damage repair enzymes
HODLMOBB_00097	CDD:224924	Uncharacterized conserved protein
HODLMOBB_00098	CDD:224924	Uncharacterized conserved protein
HODLMOBB_00099	CDD:225192	Uncharacterized proteins involved in stress response, homologs of TerZ and putative cAMP-binding protein CABP1
HODLMOBB_00100	CDD:224368	Predicted metal-dependent hydrolase
HODLMOBB_00102	CDD:223733	Predicted unusual protein kinase
HODLMOBB_00103	CDD:225401	Uncharacterized protein conserved in bacteria
HODLMOBB_00107	CDD:223288	Superfamily I DNA and RNA helicases
HODLMOBB_00108	CDD:223767	Glutaredoxin and related proteins
HODLMOBB_00109	CDD:225373	NTP pyrophosphohydrolases containing a Zn-finger, probably nucleic-acid-binding
HODLMOBB_00110	CDD:223697	Acetylornithine deacetylase/Succinyl-diaminopimelate desuccinylase and related deacylases
HODLMOBB_00111	CDD:223288	Superfamily I DNA and RNA helicases
HODLMOBB_00112	CDD:223288	Superfamily I DNA and RNA helicases
HODLMOBB_00113	CDD:226219	Predicted methylated DNA-protein cysteine methyltransferase
HODLMOBB_00114	CDD:223469	Predicted integral membrane protein
HODLMOBB_00115	CDD:223669	Predicted hydrolases or acyltransferases (alpha/beta hydrolase superfamily)
HODLMOBB_00116	CDD:223669	Predicted hydrolases or acyltransferases (alpha/beta hydrolase superfamily)
HODLMOBB_00117	CDD:223552	Dinucleotide-utilizing enzymes involved in molybdopterin and thiamine biosynthesis family 2
HODLMOBB_00119	CDD:223528	Nucleoside-diphosphate-sugar epimerases
HODLMOBB_00121	CDD:223515	Glycosyltransferase
HODLMOBB_00123	CDD:223669	Predicted hydrolases or acyltransferases (alpha/beta hydrolase superfamily)
HODLMOBB_00125	CDD:224228	Transcriptional regulator
HODLMOBB_00128	CDD:225104	Bacterioferritin (cytochrome b1)
HODLMOBB_00129	CDD:223587	Superfamily II DNA and RNA helicases
HODLMOBB_00130	CDD:223669	Predicted hydrolases or acyltransferases (alpha/beta hydrolase superfamily)
HODLMOBB_00131	CDD:224349	Uncharacterized conserved protein
HODLMOBB_00133	CDD:225006	Multiple antibiotic transporter
HODLMOBB_00134	CDD:223686	Predicted metal-dependent phosphoesterases (PHP family)
HODLMOBB_00136	CDD:225371	Arabinose efflux permease
HODLMOBB_00138	CDD:223671	Mg2+ and Co2+ transporters
HODLMOBB_00141	CDD:225148	Mg/Co/Ni transporter MgtE (contains CBS domain)
HODLMOBB_00142	CDD:226844	Predicted membrane protein
HODLMOBB_00143	CDD:223563	ATPases involved in chromosome partitioning
HODLMOBB_00145	CDD:224739	Sec-independent protein secretion pathway components
HODLMOBB_00146	CDD:223343	Trypsin-like serine proteases, typically periplasmic, contain C-terminal PDZ domain
HODLMOBB_00147	CDD:227949	Predicted transmembrane transcriptional regulator (anti-sigma factor)
HODLMOBB_00148	CDD:224511	DNA-directed RNA polymerase specialized sigma subunit, sigma24 homolog
HODLMOBB_00149	CDD:226607	Predicted O-methyltransferase
HODLMOBB_00151	CDD:223955	Enoyl-CoA hydratase/carnithine racemase
HODLMOBB_00152	CDD:225374	3-methyladenine DNA glycosylase
HODLMOBB_00154	CDD:223371	Dihydropteroate synthase and related enzymes
HODLMOBB_00155	CDD:224527	Predicted Rossmann fold nucleotide-binding protein
HODLMOBB_00156	CDD:223697	Acetylornithine deacetylase/Succinyl-diaminopimelate desuccinylase and related deacylases
HODLMOBB_00159	CDD:223513	Aspartate/tyrosine/aromatic aminotransferase
HODLMOBB_00160	CDD:224069	Ferredoxin
HODLMOBB_00161	CDD:223532	Acetyltransferases
HODLMOBB_00162	CDD:225464	Uncharacterized conserved protein
HODLMOBB_00163	CDD:225107	Response regulator containing a CheY-like receiver domain and an HTH DNA-binding domain
HODLMOBB_00164	CDD:224055	ABC-type multidrug transport system, ATPase and permease components
HODLMOBB_00165	CDD:224055	ABC-type multidrug transport system, ATPase and permease components
HODLMOBB_00167	CDD:223589	Serine/threonine protein kinase
HODLMOBB_00168	CDD:223713	Predicted transcriptional regulators
HODLMOBB_00170	CDD:223188	Acetyltransferase (isoleucine patch superfamily)
HODLMOBB_00175	CDD:225031	Uncharacterized proteins, LmbE homologs
HODLMOBB_00177	CDD:224423	Dipeptidyl aminopeptidases/acylaminoacyl-peptidases
HODLMOBB_00179	CDD:226967	ABC-type oligopeptide transport system, ATPase component
HODLMOBB_00180	CDD:223521	ABC-type dipeptide/oligopeptide/nickel transport system, ATPase component
HODLMOBB_00181	CDD:224094	ABC-type dipeptide/oligopeptide/nickel transport systems, permease components
HODLMOBB_00182	CDD:223674	ABC-type dipeptide/oligopeptide/nickel transport systems, permease components
HODLMOBB_00183	CDD:226636	ABC-type oligopeptide transport system, periplasmic component
HODLMOBB_00184	CDD:226967	ABC-type oligopeptide transport system, ATPase component
HODLMOBB_00185	CDD:223521	ABC-type dipeptide/oligopeptide/nickel transport system, ATPase component
HODLMOBB_00186	CDD:224094	ABC-type dipeptide/oligopeptide/nickel transport systems, permease components
HODLMOBB_00187	CDD:223674	ABC-type dipeptide/oligopeptide/nickel transport systems, permease components
HODLMOBB_00188	CDD:226636	ABC-type oligopeptide transport system, periplasmic component
HODLMOBB_00189	CDD:224138	Predicted membrane GTPase involved in stress response
HODLMOBB_00190	CDD:223818	ABC-type dipeptide transport system, periplasmic component
HODLMOBB_00191	CDD:224525	Transcriptional regulators
HODLMOBB_00192	CDD:225118	Serine phosphatase RsbU, regulator of sigma subunit
HODLMOBB_00193	CDD:225989	Acetyl esterase (deacetylase)
HODLMOBB_00194	CDD:224567	ABC-type sugar transport system, periplasmic component
HODLMOBB_00195	CDD:224096	ABC-type sugar transport systems, permease components
HODLMOBB_00196	CDD:223472	ABC-type sugar transport system, permease component
HODLMOBB_00197	CDD:225343	Beta-glucosidase/6-phospho-beta-glucosidase/beta-galactosidase
HODLMOBB_00198	CDD:227662	Uncharacterized protein conserved in bacteria
HODLMOBB_00200	CDD:226287	Sortase (surface protein transpeptidase)
HODLMOBB_00202	CDD:226742	Predicted membrane protein
HODLMOBB_00203	CDD:225316	Protein-L-isoaspartate carboxylmethyltransferase
HODLMOBB_00214	CDD:224228	Transcriptional regulator
HODLMOBB_00215	CDD:226158	Ketosteroid isomerase-related protein
HODLMOBB_00216	CDD:223774	Predicted nucleoside-diphosphate-sugar epimerases
HODLMOBB_00218	CDD:224168	Sortase and related acyltransferases
HODLMOBB_00221	CDD:227152	Uncharacterized protein conserved in bacteria
HODLMOBB_00222	CDD:225943	Putative peptidoglycan-binding domain-containing protein
HODLMOBB_00223	CDD:226708	Streptogramin lyase
HODLMOBB_00224	CDD:223669	Predicted hydrolases or acyltransferases (alpha/beta hydrolase superfamily)
HODLMOBB_00225	CDD:224351	Uncharacterized conserved protein
HODLMOBB_00231	CDD:224314	Predicted transcriptional regulators
HODLMOBB_00233	CDD:223944	NAD-dependent aldehyde dehydrogenases
HODLMOBB_00236	CDD:227616	Cellobiohydrolase A (1,4-beta-cellobiosidase A)
HODLMOBB_00237	CDD:224228	Transcriptional regulator
HODLMOBB_00238	CDD:223959	Dehydrogenases with different specificities (related to short-chain alcohol dehydrogenases)
HODLMOBB_00239	CDD:223329	Putative translation initiation inhibitor, yjgF family
HODLMOBB_00240	CDD:224759	Transcriptional regulators
HODLMOBB_00242	CDD:223539	Glycosyltransferases involved in cell wall biogenesis
HODLMOBB_00243	CDD:224429	Beta-propeller domains of methanol dehydrogenase type
HODLMOBB_00244	CDD:224755	Phage shock protein A (IM30), suppresses sigma54-dependent transcription
HODLMOBB_00245	CDD:225118	Serine phosphatase RsbU, regulator of sigma subunit
HODLMOBB_00246	CDD:225083	Anti-sigma regulatory factor (Ser/Thr protein kinase)
HODLMOBB_00247	CDD:223568	NTP pyrophosphohydrolases including oxidative damage repair enzymes
HODLMOBB_00250	CDD:225099	Transcriptional regulators
HODLMOBB_00251	CDD:225862	Chitinase
HODLMOBB_00252	CDD:224322	Subtilisin-like serine proteases
HODLMOBB_00253	CDD:223572	Threonine synthase
HODLMOBB_00254	CDD:224471	Trehalose and maltose hydrolases (possible phosphorylases)
HODLMOBB_00257	CDD:223407	Membrane protease subunits, stomatin/prohibitin homologs
HODLMOBB_00258	CDD:224501	Membrane protein implicated in regulation of membrane protease activity
HODLMOBB_00260	CDD:227278	Membrane-bound metallopeptidase
HODLMOBB_00261	CDD:223730	Esterase/lipase
HODLMOBB_00264	CDD:223091	Predicted GTPase, probable translation factor
HODLMOBB_00266	CDD:224851	Transcriptional regulator/sugar kinase
HODLMOBB_00267	CDD:223832	Penicillin tolerance protein
HODLMOBB_00268	CDD:223605	Amino acid transporters
HODLMOBB_00269	CDD:224486	Exonuclease VII, large subunit
HODLMOBB_00270	CDD:224636	Exonuclease VII small subunit
HODLMOBB_00271	CDD:223849	Nitroreductase
HODLMOBB_00273	CDD:224411	Fructose-1,6-bisphosphatase/sedoheptulose 1,7-bisphosphatase and related proteins
HODLMOBB_00276	CDD:224862	Tartrate dehydratase alpha subunit/Fumarate hydratase class I, N-terminal domain
HODLMOBB_00277	CDD:225107	Response regulator containing a CheY-like receiver domain and an HTH DNA-binding domain
HODLMOBB_00279	CDD:225858	Polyketide synthase modules and related proteins
HODLMOBB_00280	CDD:223080	Glutamate-1-semialdehyde aminotransferase
HODLMOBB_00281	CDD:224281	Aspartyl aminopeptidase
HODLMOBB_00282	CDD:225749	Predicted thioesterase involved in non-ribosomal peptide biosynthesis
HODLMOBB_00283	CDD:223959	Dehydrogenases with different specificities (related to short-chain alcohol dehydrogenases)
HODLMOBB_00284	CDD:223951	Non-ribosomal peptide synthetase modules and related proteins
HODLMOBB_00286	CDD:223192	Fumarase
HODLMOBB_00287	CDD:226087	Uncharacterized domain/protein associated with RNAses G and E
HODLMOBB_00288	CDD:225118	Serine phosphatase RsbU, regulator of sigma subunit
HODLMOBB_00289	CDD:223815	Membrane carboxypeptidase (penicillin-binding protein)
HODLMOBB_00290	CDD:223407	Membrane protease subunits, stomatin/prohibitin homologs
HODLMOBB_00291	CDD:227214	Uncharacterized protein conserved in bacteria
HODLMOBB_00292	CDD:224609	Predicted transcriptional regulators
HODLMOBB_00293	CDD:224059	ABC-type antimicrobial peptide transport system, ATPase component
HODLMOBB_00295	CDD:223656	Transcriptional regulator
HODLMOBB_00296	CDD:223527	Peroxiredoxin
HODLMOBB_00297	CDD:225039	Uncharacterized conserved protein
HODLMOBB_00298	CDD:223701	Predicted permease
HODLMOBB_00300	CDD:224787	Predicted ATPase related to phosphate starvation-inducible protein PhoH
HODLMOBB_00301	CDD:223099	Undecaprenyl pyrophosphate synthase
HODLMOBB_00302	CDD:223739	Predicted oxidoreductases (related to aryl-alcohol dehydrogenases)
HODLMOBB_00305	CDD:223574	SAM-dependent methyltransferases
HODLMOBB_00306	CDD:224900	Type II secretory pathway, prepilin signal peptidase PulO and related peptidases
HODLMOBB_00307	CDD:224347	Uncharacterized conserved protein
HODLMOBB_00312	CDD:223943	Predicted hydrolase (HAD superfamily)
HODLMOBB_00314	CDD:225439	Outer membrane protein and related peptidoglycan-associated (lipo)proteins
HODLMOBB_00318	CDD:225107	Response regulator containing a CheY-like receiver domain and an HTH DNA-binding domain
HODLMOBB_00319	CDD:226951	Signal transduction histidine kinase
HODLMOBB_00320	CDD:224975	Flp pilus assembly protein TadC
HODLMOBB_00321	CDD:227300	Flp pilus assembly protein TadB
HODLMOBB_00322	CDD:227297	Flp pilus assembly protein, ATPase CpaF
HODLMOBB_00325	CDD:227298	Flp pilus assembly protein, ATPase CpaE
HODLMOBB_00326	CDD:226268	Flp pilus assembly protein CpaB
HODLMOBB_00328	CDD:226000	Chitinase
HODLMOBB_00329	CDD:224826	Mn2+ and Fe2+ transporters of the NRAMP family
HODLMOBB_00330	CDD:226603	Antitoxin of toxin-antitoxin stability system
HODLMOBB_00331	CDD:226267	Uncharacterized protein conserved in bacteria
HODLMOBB_00332	CDD:225330	H+/gluconate symporter and related permeases
HODLMOBB_00333	CDD:223329	Putative translation initiation inhibitor, yjgF family
HODLMOBB_00334	CDD:224332	Transcriptional regulator
HODLMOBB_00335	CDD:223598	Sugar kinases, ribokinase family
HODLMOBB_00336	CDD:226143	Predicted amino acid aldolase or racemase
HODLMOBB_00337	CDD:226179	N-acyl-D-aspartate/D-glutamate deacylase
HODLMOBB_00338	CDD:225250	Siderophore-interacting protein
HODLMOBB_00340	CDD:226119	V8-like Glu-specific endopeptidase
HODLMOBB_00341	CDD:224647	Predicted transcriptional regulators
HODLMOBB_00342	CDD:224995	3-hydroxyisobutyrate dehydrogenase and related beta-hydroxyacid dehydrogenases
HODLMOBB_00344	CDD:225073	Arylamine N-acetyltransferase
HODLMOBB_00345	CDD:223513	Aspartate/tyrosine/aromatic aminotransferase
HODLMOBB_00347	CDD:224193	Phosphoenolpyruvate carboxykinase (GTP)
HODLMOBB_00348	CDD:224191	Predicted membrane protein, hemolysin III homolog
HODLMOBB_00349	CDD:224250	Highly conserved protein containing a thioredoxin domain
HODLMOBB_00352	CDD:224054	ABC-type multidrug transport system, ATPase component
HODLMOBB_00355	CDD:225858	Polyketide synthase modules and related proteins
HODLMOBB_00356	CDD:225858	Polyketide synthase modules and related proteins
HODLMOBB_00357	CDD:225858	Polyketide synthase modules and related proteins
HODLMOBB_00358	CDD:225039	Uncharacterized conserved protein
HODLMOBB_00360	CDD:224759	Transcriptional regulators
HODLMOBB_00361	CDD:226687	Cytochrome c biogenesis factor
HODLMOBB_00363	CDD:225031	Uncharacterized proteins, LmbE homologs
HODLMOBB_00365	CDD:223853	Transcription elongation factor
HODLMOBB_00366	CDD:223912	ABC-type multidrug transport system, permease component
HODLMOBB_00367	CDD:224054	ABC-type multidrug transport system, ATPase component
HODLMOBB_00368	CDD:224092	Threonine dehydratase
HODLMOBB_00369	CDD:224759	Transcriptional regulators
HODLMOBB_00370	CDD:224285	Anti-anti-sigma regulatory factor (antagonist of anti-sigma factor)
HODLMOBB_00371	CDD:224285	Anti-anti-sigma regulatory factor (antagonist of anti-sigma factor)
HODLMOBB_00372	CDD:225083	Anti-sigma regulatory factor (Ser/Thr protein kinase)
HODLMOBB_00373	CDD:225083	Anti-sigma regulatory factor (Ser/Thr protein kinase)
HODLMOBB_00374	CDD:223715	Signal transduction histidine kinase
HODLMOBB_00375	CDD:225118	Serine phosphatase RsbU, regulator of sigma subunit
HODLMOBB_00378	CDD:223699	Cystathionine beta-lyases/cystathionine gamma-synthases
HODLMOBB_00380	CDD:225371	Arabinose efflux permease
HODLMOBB_00381	CDD:223656	Transcriptional regulator
HODLMOBB_00382	CDD:223303	Peptide methionine sulfoxide reductase
HODLMOBB_00383	CDD:224313	Predicted transcriptional regulator
HODLMOBB_00385	CDD:223411	Glutamate dehydrogenase/leucine dehydrogenase
HODLMOBB_00387	CDD:225118	Serine phosphatase RsbU, regulator of sigma subunit
HODLMOBB_00388	CDD:227757	Uncharacterized conserved protein
HODLMOBB_00389	CDD:224294	Uncharacterized protein conserved in bacteria
HODLMOBB_00392	CDD:225533	Histidine ammonia-lyase
HODLMOBB_00393	CDD:225109	FOG: GGDEF domain
HODLMOBB_00394	CDD:223955	Enoyl-CoA hydratase/carnithine racemase
HODLMOBB_00395	CDD:225025	Adenylate cyclase, family 3 (some proteins contain HAMP domain)
HODLMOBB_00396	CDD:223417	Biotin-(acetyl-CoA carboxylase) ligase
HODLMOBB_00397	CDD:227136	Acetyl-CoA carboxylase, carboxyltransferase component (subunits alpha and beta)
HODLMOBB_00400	CDD:223501	Nucleotide-binding protein implicated in inhibition of septum formation
HODLMOBB_00402	CDD:227111	Acetyl/propionyl-CoA carboxylase, alpha subunit
HODLMOBB_00403	CDD:224228	Transcriptional regulator
HODLMOBB_00404	CDD:224268	Transcriptional regulators of sugar metabolism
HODLMOBB_00405	CDD:224169	Pyruvate/2-oxoglutarate dehydrogenase complex, dihydrolipoamide dehydrogenase (E3) component, and related enzymes
HODLMOBB_00407	CDD:223084	Purine nucleoside phosphorylase
HODLMOBB_00408	CDD:224034	Phosphomannomutase
HODLMOBB_00410	CDD:223351	Deoxyribose-phosphate aldolase
HODLMOBB_00411	CDD:223944	NAD-dependent aldehyde dehydrogenases
HODLMOBB_00412	CDD:223944	NAD-dependent aldehyde dehydrogenases
HODLMOBB_00414	CDD:223645	Uridine kinase
HODLMOBB_00415	CDD:224511	DNA-directed RNA polymerase specialized sigma subunit, sigma24 homolog
HODLMOBB_00416	CDD:223816	Response regulators consisting of a CheY-like receiver domain and a winged-helix DNA-binding domain
HODLMOBB_00417	CDD:223715	Signal transduction histidine kinase
HODLMOBB_00419	CDD:227108	Glycopeptide antibiotics resistance protein
HODLMOBB_00420	CDD:224894	Putative stress-responsive transcriptional regulator
HODLMOBB_00422	CDD:224729	Adenosine deaminase
HODLMOBB_00423	CDD:223477	Predicted esterase
HODLMOBB_00424	CDD:223656	Transcriptional regulator
HODLMOBB_00425	CDD:225371	Arabinose efflux permease
HODLMOBB_00426	CDD:224294	Uncharacterized protein conserved in bacteria
HODLMOBB_00427	CDD:224511	DNA-directed RNA polymerase specialized sigma subunit, sigma24 homolog
HODLMOBB_00429	CDD:224322	Subtilisin-like serine proteases
HODLMOBB_00430	CDD:226983	Uncharacterized protein conserved in cyanobacteria
HODLMOBB_00431	CDD:223291	Thymidine phosphorylase
HODLMOBB_00432	CDD:223372	Cytidine deaminase
HODLMOBB_00433	CDD:224005	Uncharacterized ABC-type transport system, permease component
HODLMOBB_00434	CDD:226962	ABC-type uncharacterized transport system, permease component
HODLMOBB_00435	CDD:226364	ABC-type uncharacterized transport systems, ATPase components
HODLMOBB_00436	CDD:224658	Uncharacterized ABC-type transport system, periplasmic component/surface lipoprotein
HODLMOBB_00437	CDD:224390	Metal-dependent amidase/aminoacylase/carboxypeptidase
HODLMOBB_00439	CDD:225000	Sialic acid synthase
HODLMOBB_00440	CDD:224692	Low specificity phosphatase (HAD superfamily)
HODLMOBB_00442	CDD:223539	Glycosyltransferases involved in cell wall biogenesis
HODLMOBB_00444	CDD:225813	Uncharacterized protein conserved in bacteria
HODLMOBB_00445	CDD:223533	FOG: TPR repeat
HODLMOBB_00448	CDD:223539	Glycosyltransferases involved in cell wall biogenesis
HODLMOBB_00449	CDD:224199	Putative threonine efflux protein
HODLMOBB_00450	CDD:225943	Putative peptidoglycan-binding domain-containing protein
HODLMOBB_00451	CDD:226365	Type IV secretory pathway, TrbL components
HODLMOBB_00452	CDD:224511	DNA-directed RNA polymerase specialized sigma subunit, sigma24 homolog
HODLMOBB_00453	CDD:225067	K+-transporting ATPase, c chain
HODLMOBB_00454	CDD:225126	High-affinity K+ transport system, ATPase chain B
HODLMOBB_00455	CDD:224971	K+-transporting ATPase, A chain
HODLMOBB_00457	CDD:223098	Diaminopimelate decarboxylase
HODLMOBB_00459	CDD:223662	Universal stress protein UspA and related nucleotide-binding proteins
HODLMOBB_00463	CDD:226056	N-acetyl-beta-hexosaminidase
HODLMOBB_00464	CDD:225736	Uncharacterized protein conserved in bacteria
HODLMOBB_00465	CDD:224920	Succinate dehydrogenase/fumarate reductase, cytochrome b subunit
HODLMOBB_00466	CDD:225053	Succinate dehydrogenase, hydrophobic anchor subunit
HODLMOBB_00467	CDD:223981	Succinate dehydrogenase/fumarate reductase, flavoprotein subunit
HODLMOBB_00468	CDD:223555	Succinate dehydrogenase/fumarate reductase, Fe-S protein subunit
HODLMOBB_00472	CDD:225556	Uncharacterized protein conserved in bacteria
HODLMOBB_00473	CDD:224228	Transcriptional regulator
HODLMOBB_00474	CDD:223818	ABC-type dipeptide transport system, periplasmic component
HODLMOBB_00475	CDD:224326	Predicted phosphohydrolases
HODLMOBB_00477	CDD:224600	D-alanyl-D-alanine carboxypeptidase
HODLMOBB_00478	CDD:224214	Predicted membrane protein
HODLMOBB_00479	CDD:223354	FAD/FMN-containing dehydrogenases
HODLMOBB_00480	CDD:223377	Short-chain dehydrogenases of various substrate specificities
HODLMOBB_00481	CDD:224431	2'-5' RNA ligase
HODLMOBB_00482	CDD:223258	Tryptophanyl-tRNA synthetase
HODLMOBB_00483	CDD:227325	Ornithine/acetylornithine aminotransferase
HODLMOBB_00484	CDD:223825	Glutathionylspermidine synthase
HODLMOBB_00486	CDD:224089	Transcriptional regulators containing a DNA-binding HTH domain and an aminotransferase domain (MocR family) and their eukaryotic orthologs
HODLMOBB_00487	CDD:225039	Uncharacterized conserved protein
HODLMOBB_00488	CDD:223117	Malate/lactate dehydrogenases
HODLMOBB_00489	CDD:224314	Predicted transcriptional regulators
HODLMOBB_00491	CDD:223268	5,10-methylene-tetrahydrofolate dehydrogenase/Methenyl tetrahydrofolate cyclohydrolase
HODLMOBB_00492	CDD:224628	Predicted membrane protein/domain
HODLMOBB_00493	CDD:225994	Predicted membrane protein
HODLMOBB_00495	CDD:223376	Folate-dependent phosphoribosylglycinamide formyltransferase PurN
HODLMOBB_00498	CDD:224511	DNA-directed RNA polymerase specialized sigma subunit, sigma24 homolog
HODLMOBB_00499	CDD:223152	Succinyl-CoA synthetase, alpha subunit
HODLMOBB_00500	CDD:223123	Succinyl-CoA synthetase, beta subunit
HODLMOBB_00501	CDD:225281	Uncharacterized protein containing a von Willebrand factor type A (vWA) domain
HODLMOBB_00503	CDD:223786	MoxR-like ATPases
HODLMOBB_00507	CDD:225096	Methylmalonyl-CoA mutase, C-terminal domain/subunit (cobalamin-binding)
HODLMOBB_00508	CDD:224001	Predicted acetyltransferases and hydrolases with the alpha/beta hydrolase fold
HODLMOBB_00509	CDD:223810	Membrane proteins related to metalloendopeptidases
HODLMOBB_00510	CDD:223288	Superfamily I DNA and RNA helicases
HODLMOBB_00511	CDD:223862	Cell wall-associated hydrolases (invasion-associated proteins)
HODLMOBB_00513	CDD:223862	Cell wall-associated hydrolases (invasion-associated proteins)
HODLMOBB_00514	CDD:225107	Response regulator containing a CheY-like receiver domain and an HTH DNA-binding domain
HODLMOBB_00515	CDD:226951	Signal transduction histidine kinase
HODLMOBB_00516	CDD:224894	Putative stress-responsive transcriptional regulator
HODLMOBB_00518	CDD:225168	Predicted membrane protein
HODLMOBB_00520	CDD:223313	Ribulose-5-phosphate 4-epimerase and related epimerases and aldolases
HODLMOBB_00522	CDD:223593	GMP synthase, PP-ATPase domain/subunit
HODLMOBB_00523	CDD:224521	Chorismate mutase
HODLMOBB_00525	CDD:225186	Choline dehydrogenase and related flavoproteins
HODLMOBB_00526	CDD:223944	NAD-dependent aldehyde dehydrogenases
HODLMOBB_00527	CDD:223589	Serine/threonine protein kinase
HODLMOBB_00528	CDD:223589	Serine/threonine protein kinase
HODLMOBB_00530	CDD:223589	Serine/threonine protein kinase
HODLMOBB_00531	CDD:223651	Glycerol-3-phosphate dehydrogenase
HODLMOBB_00532	CDD:223749	UDP-N-acetyl-D-mannosaminuronate dehydrogenase
HODLMOBB_00534	CDD:223590	IMP dehydrogenase/GMP reductase
HODLMOBB_00535	CDD:223590	IMP dehydrogenase/GMP reductase
HODLMOBB_00536	CDD:224511	DNA-directed RNA polymerase specialized sigma subunit, sigma24 homolog
HODLMOBB_00537	CDD:225107	Response regulator containing a CheY-like receiver domain and an HTH DNA-binding domain
HODLMOBB_00539	CDD:223656	Transcriptional regulator
HODLMOBB_00540	CDD:225167	Uncharacterized protein conserved in bacteria
HODLMOBB_00542	CDD:225043	Putative multicopper oxidases
HODLMOBB_00543	CDD:223377	Short-chain dehydrogenases of various substrate specificities
HODLMOBB_00544	CDD:223535	Chaperonin GroEL (HSP60 family)
HODLMOBB_00545	CDD:223312	Co-chaperonin GroES (HSP10)
HODLMOBB_00546	CDD:223798	Predicted xylanase/chitin deacetylase
HODLMOBB_00547	CDD:225172	Predicted RNA methylase
HODLMOBB_00549	CDD:226383	Uncharacterized protein conserved in bacteria
HODLMOBB_00551	CDD:223607	Metal-dependent proteases with possible chaperone activity
HODLMOBB_00552	CDD:223532	Acetyltransferases
HODLMOBB_00553	CDD:224135	Inactive homolog of metal-dependent proteases, putative molecular chaperone
HODLMOBB_00556	CDD:223873	Predicted ATPase or kinase
HODLMOBB_00557	CDD:223669	Predicted hydrolases or acyltransferases (alpha/beta hydrolase superfamily)
HODLMOBB_00558	CDD:223858	Alanine racemase
HODLMOBB_00559	CDD:225730	Uncharacterized conserved protein
HODLMOBB_00560	CDD:223141	Predicted sugar kinase
HODLMOBB_00561	CDD:223807	Phosphopantetheinyl transferase (holo-ACP synthase)
HODLMOBB_00562	CDD:223526	Glucosamine 6-phosphate synthetase, contains amidotransferase and phosphosugar isomerase domains
HODLMOBB_00564	CDD:224404	Predicted nucleic acid-binding protein, contains PIN domain
HODLMOBB_00565	CDD:225421	Predicted carboxypeptidase
HODLMOBB_00566	CDD:227277	Predicted RNA polymerase sigma factor containing a TPR repeat domain
HODLMOBB_00567	CDD:226318	Uncharacterized protein conserved in bacteria
HODLMOBB_00568	CDD:225052	Coenzyme F420-dependent N5,N10-methylene tetrahydromethanopterin reductase and related flavin-dependent oxidoreductases
HODLMOBB_00569	CDD:224511	DNA-directed RNA polymerase specialized sigma subunit, sigma24 homolog
HODLMOBB_00571	CDD:223998	Panthothenate kinase
HODLMOBB_00572	CDD:224721	Predicted membrane protein
HODLMOBB_00573	CDD:225118	Serine phosphatase RsbU, regulator of sigma subunit
HODLMOBB_00574	CDD:224034	Phosphomannomutase
HODLMOBB_00575	CDD:223181	Ribosomal protein S9
HODLMOBB_00576	CDD:223180	Ribosomal protein L13
HODLMOBB_00577	CDD:223562	ATPase components of ABC transporters with duplicated ATPase domains
HODLMOBB_00579	CDD:223179	Pseudouridylate synthase
HODLMOBB_00580	CDD:223281	Ribosomal protein L17
HODLMOBB_00581	CDD:223280	DNA-directed RNA polymerase, alpha subunit/40 kD subunit
HODLMOBB_00582	CDD:223178	Ribosomal protein S11
HODLMOBB_00583	CDD:223177	Ribosomal protein S13
HODLMOBB_00584	CDD:223335	Ribosomal protein L36
HODLMOBB_00585	CDD:223438	Translation initiation factor 1 (IF-1)
HODLMOBB_00586	CDD:223103	Methionine aminopeptidase
HODLMOBB_00587	CDD:223637	Adenylate kinase and related kinases
HODLMOBB_00588	CDD:223279	Preprotein translocase subunit SecY
HODLMOBB_00589	CDD:223278	Ribosomal protein L15
HODLMOBB_00590	CDD:224754	Ribosomal protein L30/L7E
HODLMOBB_00591	CDD:223176	Ribosomal protein S5
HODLMOBB_00592	CDD:223334	Ribosomal protein L18
HODLMOBB_00593	CDD:223175	Ribosomal protein L6P/L9E
HODLMOBB_00594	CDD:223174	Ribosomal protein S8
HODLMOBB_00595	CDD:223277	Ribosomal protein S14
HODLMOBB_00596	CDD:223172	Ribosomal protein L5
HODLMOBB_00597	CDD:223276	Ribosomal protein L24
HODLMOBB_00598	CDD:223171	Ribosomal protein L14
HODLMOBB_00599	CDD:223264	Ribosomal protein S17
HODLMOBB_00600	CDD:223333	Ribosomal protein L29
HODLMOBB_00601	CDD:223275	Ribosomal protein L16/L10E
HODLMOBB_00602	CDD:223170	Ribosomal protein S3
HODLMOBB_00603	CDD:223169	Ribosomal protein L22
HODLMOBB_00604	CDD:223263	Ribosomal protein S19
HODLMOBB_00605	CDD:223168	Ribosomal protein L2
HODLMOBB_00606	CDD:223167	Ribosomal protein L23
HODLMOBB_00607	CDD:223166	Ribosomal protein L4
HODLMOBB_00608	CDD:223165	Ribosomal protein L3
HODLMOBB_00609	CDD:223129	Ribosomal protein S10
HODLMOBB_00611	CDD:227927	Secreted trypsin-like serine protease
HODLMOBB_00612	CDD:223128	GTPases - translation elongation factors
HODLMOBB_00613	CDD:223556	Translation elongation factors (GTPases)
HODLMOBB_00614	CDD:223127	Ribosomal protein S7
HODLMOBB_00615	CDD:223126	Ribosomal protein S12
HODLMOBB_00616	CDD:223164	DNA-directed RNA polymerase, beta' subunit/160 kD subunit
HODLMOBB_00617	CDD:223163	DNA-directed RNA polymerase, beta subunit/140 kD subunit
HODLMOBB_00618	CDD:223300	Ribosomal protein L7/L12
HODLMOBB_00619	CDD:223322	Ribosomal protein L10
HODLMOBB_00621	CDD:223159	Ribosomal protein L1
HODLMOBB_00622	CDD:223158	Ribosomal protein L11
HODLMOBB_00623	CDD:223328	Transcription antiterminator
HODLMOBB_00624	CDD:223762	Preprotein translocase subunit SecE
HODLMOBB_00626	CDD:223513	Aspartate/tyrosine/aromatic aminotransferase
HODLMOBB_00627	CDD:224729	Adenosine deaminase
HODLMOBB_00628	CDD:224228	Transcriptional regulator
HODLMOBB_00629	CDD:223882	UDP-N-acetylmuramate dehydrogenase
HODLMOBB_00630	CDD:224941	Acyl dehydratase
HODLMOBB_00631	CDD:224941	Acyl dehydratase
HODLMOBB_00632	CDD:223345	Ribosomal protein L33
HODLMOBB_00635	CDD:223479	Cytosine deaminase and related metal-dependent hydrolases
HODLMOBB_00636	CDD:223528	Nucleoside-diphosphate-sugar epimerases
HODLMOBB_00638	CDD:224580	Uncharacterized protein conserved in bacteria
HODLMOBB_00639	CDD:223427	Methylated DNA-protein cysteine methyltransferase
HODLMOBB_00640	CDD:225687	Alkylated DNA repair protein
HODLMOBB_00641	CDD:225170	Predicted membrane protein
HODLMOBB_00642	CDD:225841	Predicted membrane protein
HODLMOBB_00643	CDD:223575	Zn-dependent protease with chaperone function
HODLMOBB_00644	CDD:224881	Large-conductance mechanosensitive channel
HODLMOBB_00645	CDD:223939	NADH:ubiquinone oxidoreductase subunit 2 (chain N)
HODLMOBB_00646	CDD:223940	NADH:ubiquinone oxidoreductase subunit 4 (chain M)
HODLMOBB_00647	CDD:223941	NADH:ubiquinone oxidoreductase subunit 5 (chain L)/Multisubunit Na+/H+ antiporter, MnhA subunit
HODLMOBB_00648	CDD:223785	NADH:ubiquinone oxidoreductase subunit 11 or 4L (chain K)
HODLMOBB_00649	CDD:223909	NADH:ubiquinone oxidoreductase subunit 6 (chain J)
HODLMOBB_00650	CDD:224066	Formate hydrogenlyase subunit 6/NADH:ubiquinone oxidoreductase 23 kD subunit (chain I)
HODLMOBB_00651	CDD:223937	NADH:ubiquinone oxidoreductase subunit 1 (chain H)
HODLMOBB_00652	CDD:223921	NADH:ubiquinone oxidoreductase 27 kD subunit
HODLMOBB_00653	CDD:223454	NADH:ubiquinone oxidoreductase 20 kD subunit and related Fe-S oxidoreductases
HODLMOBB_00654	CDD:223908	NADH:ubiquinone oxidoreductase subunit 3 (chain A)
HODLMOBB_00655	CDD:226951	Signal transduction histidine kinase
HODLMOBB_00656	CDD:226951	Signal transduction histidine kinase
HODLMOBB_00657	CDD:225107	Response regulator containing a CheY-like receiver domain and an HTH DNA-binding domain
HODLMOBB_00658	CDD:223746	Pyruvate:ferredoxin oxidoreductase and related 2-oxoacid:ferredoxin oxidoreductases, alpha subunit
HODLMOBB_00659	CDD:223945	Pyruvate:ferredoxin oxidoreductase and related 2-oxoacid:ferredoxin oxidoreductases, beta subunit
HODLMOBB_00660	CDD:224647	Predicted transcriptional regulators
HODLMOBB_00661	CDD:223774	Predicted nucleoside-diphosphate-sugar epimerases
HODLMOBB_00662	CDD:225510	Predicted permeases
HODLMOBB_00663	CDD:223727	2-polyprenyl-6-methoxyphenol hydroxylase and related FAD-dependent oxidoreductases
HODLMOBB_00666	CDD:227803	Conserved protein containing a Zn-ribbon-like motif, possibly RNA-binding
HODLMOBB_00668	CDD:224228	Transcriptional regulator
HODLMOBB_00669	CDD:226651	Predicted dienelactone hydrolase
HODLMOBB_00673	CDD:224726	Predicted transcription factor, homolog of eukaryotic MBF1
HODLMOBB_00675	CDD:223955	Enoyl-CoA hydratase/carnithine racemase
HODLMOBB_00677	CDD:224759	Transcriptional regulators
HODLMOBB_00678	CDD:224961	Uncharacterized protein, possibly involved in aromatic compounds catabolism
HODLMOBB_00679	CDD:223739	Predicted oxidoreductases (related to aryl-alcohol dehydrogenases)
HODLMOBB_00680	CDD:223739	Predicted oxidoreductases (related to aryl-alcohol dehydrogenases)
HODLMOBB_00681	CDD:224254	Amidases related to nicotinamidase
HODLMOBB_00682	CDD:223669	Predicted hydrolases or acyltransferases (alpha/beta hydrolase superfamily)
HODLMOBB_00683	CDD:226156	DNA-binding transcriptional activator of the SARP family
HODLMOBB_00684	CDD:223553	Permeases of the major facilitator superfamily
HODLMOBB_00685	CDD:225998	Predicted flavin-nucleotide-binding protein
HODLMOBB_00686	CDD:223727	2-polyprenyl-6-methoxyphenol hydroxylase and related FAD-dependent oxidoreductases
HODLMOBB_00687	CDD:225371	Arabinose efflux permease
HODLMOBB_00688	CDD:223634	Phosphoserine phosphatase
HODLMOBB_00689	CDD:223959	Dehydrogenases with different specificities (related to short-chain alcohol dehydrogenases)
HODLMOBB_00690	CDD:223409	3-oxoacyl-[acyl-carrier-protein] synthase III
HODLMOBB_00691	CDD:223959	Dehydrogenases with different specificities (related to short-chain alcohol dehydrogenases)
HODLMOBB_00692	CDD:223381	3-oxoacyl-(acyl-carrier-protein) synthase
HODLMOBB_00696	CDD:224759	Transcriptional regulators
HODLMOBB_00697	CDD:223635	Predicted hydrolases of the HAD superfamily
HODLMOBB_00698	CDD:225483	RTX toxins and related Ca2+-binding proteins
HODLMOBB_00700	CDD:225118	Serine phosphatase RsbU, regulator of sigma subunit
HODLMOBB_00701	CDD:224228	Transcriptional regulator
HODLMOBB_00702	CDD:224196	ABC-type transport system involved in multi-copper enzyme maturation, permease component
HODLMOBB_00703	CDD:224054	ABC-type multidrug transport system, ATPase component
HODLMOBB_00704	CDD:225390	Outer membrane lipoprotein-sorting protein
HODLMOBB_00705	CDD:223220	Geranylgeranyl pyrophosphate synthase
HODLMOBB_00706	CDD:225646	Dipeptide/tripeptide permease
HODLMOBB_00707	CDD:225487	Predicted acyl esterases
HODLMOBB_00708	CDD:223257	2-keto-4-pentenoate hydratase/2-oxohepta-3-ene-1,7-dioic acid hydratase (catechol pathway)
HODLMOBB_00709	CDD:225718	Uncharacterized conserved protein
HODLMOBB_00713	CDD:225107	Response regulator containing a CheY-like receiver domain and an HTH DNA-binding domain
HODLMOBB_00714	CDD:226951	Signal transduction histidine kinase
HODLMOBB_00715	CDD:223669	Predicted hydrolases or acyltransferases (alpha/beta hydrolase superfamily)
HODLMOBB_00716	CDD:226983	Uncharacterized protein conserved in cyanobacteria
HODLMOBB_00717	CDD:223588	Superfamily II DNA helicase
HODLMOBB_00718	CDD:223939	NADH:ubiquinone oxidoreductase subunit 2 (chain N)
HODLMOBB_00719	CDD:223940	NADH:ubiquinone oxidoreductase subunit 4 (chain M)
HODLMOBB_00720	CDD:223941	NADH:ubiquinone oxidoreductase subunit 5 (chain L)/Multisubunit Na+/H+ antiporter, MnhA subunit
HODLMOBB_00721	CDD:223785	NADH:ubiquinone oxidoreductase subunit 11 or 4L (chain K)
HODLMOBB_00722	CDD:223909	NADH:ubiquinone oxidoreductase subunit 6 (chain J)
HODLMOBB_00723	CDD:224066	Formate hydrogenlyase subunit 6/NADH:ubiquinone oxidoreductase 23 kD subunit (chain I)
HODLMOBB_00724	CDD:223937	NADH:ubiquinone oxidoreductase subunit 1 (chain H)
HODLMOBB_00725	CDD:223965	NADH dehydrogenase/NADH:ubiquinone oxidoreductase 75 kD subunit (chain G)
HODLMOBB_00726	CDD:224806	NADH:ubiquinone oxidoreductase, NADH-binding (51 kD) subunit
HODLMOBB_00727	CDD:224817	NADH:ubiquinone oxidoreductase 24 kD subunit
HODLMOBB_00728	CDD:223722	NADH:ubiquinone oxidoreductase 49 kD subunit 7
HODLMOBB_00729	CDD:223921	NADH:ubiquinone oxidoreductase 27 kD subunit
HODLMOBB_00730	CDD:223454	NADH:ubiquinone oxidoreductase 20 kD subunit and related Fe-S oxidoreductases
HODLMOBB_00731	CDD:223908	NADH:ubiquinone oxidoreductase subunit 3 (chain A)
HODLMOBB_00732	CDD:223862	Cell wall-associated hydrolases (invasion-associated proteins)
HODLMOBB_00733	CDD:225371	Arabinose efflux permease
HODLMOBB_00735	CDD:224327	Predicted phosphohydrolases
HODLMOBB_00737	CDD:223717	Dehydrogenases (flavoproteins)
HODLMOBB_00738	CDD:224584	Acetyltransferases, including N-acetylases of ribosomal proteins
HODLMOBB_00739	CDD:225136	Methylase involved in ubiquinone/menaquinone biosynthesis
HODLMOBB_00740	CDD:225086	Probable taurine catabolism dioxygenase
HODLMOBB_00741	CDD:224041	ABC-type nitrate/sulfonate/bicarbonate transport system, ATPase component
HODLMOBB_00742	CDD:226904	ABC-type taurine transport system, periplasmic component
HODLMOBB_00743	CDD:223673	ABC-type nitrate/sulfonate/bicarbonate transport system, permease component
HODLMOBB_00746	CDD:223988	Thiamine biosynthesis enzyme ThiH and related uncharacterized enzymes
HODLMOBB_00747	CDD:223589	Serine/threonine protein kinase
HODLMOBB_00748	CDD:224344	Predicted periplasmic solute-binding protein
HODLMOBB_00749	CDD:224197	Cold shock proteins
HODLMOBB_00750	CDD:223860	Predicted transcriptional regulators
HODLMOBB_00751	CDD:225070	Predicted metal-dependent hydrolase of the TIM-barrel fold
HODLMOBB_00752	CDD:226156	DNA-binding transcriptional activator of the SARP family
HODLMOBB_00756	CDD:223395	Acyl-CoA synthetases (AMP-forming)/AMP-acid ligases II
HODLMOBB_00757	CDD:223261	Acetyl-CoA acetyltransferase
HODLMOBB_00758	CDD:224462	Predicted nucleic-acid-binding protein containing a Zn-ribbon
HODLMOBB_00759	CDD:223955	Enoyl-CoA hydratase/carnithine racemase
HODLMOBB_00762	CDD:223589	Serine/threonine protein kinase
HODLMOBB_00763	CDD:225861	Predicted enzyme related to lactoylglutathione lyase
HODLMOBB_00764	CDD:224228	Transcriptional regulator
HODLMOBB_00766	CDD:224871	Acyl-CoA dehydrogenases
HODLMOBB_00767	CDD:223261	Acetyl-CoA acetyltransferase
HODLMOBB_00768	CDD:224404	Predicted nucleic acid-binding protein, contains PIN domain
HODLMOBB_00769	CDD:226603	Antitoxin of toxin-antitoxin stability system
HODLMOBB_00770	CDD:223337	Pyridoxamine-phosphate oxidase
HODLMOBB_00772	CDD:225086	Probable taurine catabolism dioxygenase
HODLMOBB_00773	CDD:223922	Aspartate 1-decarboxylase
HODLMOBB_00776	CDD:223450	Glutamyl-tRNA reductase
HODLMOBB_00777	CDD:223238	4-aminobutyrate aminotransferase and related aminotransferases
HODLMOBB_00778	CDD:223444	Asparagine synthase (glutamine-hydrolyzing)
HODLMOBB_00779	CDD:223669	Predicted hydrolases or acyltransferases (alpha/beta hydrolase superfamily)
HODLMOBB_00780	CDD:223575	Zn-dependent protease with chaperone function
HODLMOBB_00782	CDD:224462	Predicted nucleic-acid-binding protein containing a Zn-ribbon
HODLMOBB_00784	CDD:227119	ABC-type enterobactin transport system, permease component
HODLMOBB_00785	CDD:223682	ABC-type Fe3+-siderophore transport system, permease component
HODLMOBB_00786	CDD:226958	ABC-type Fe2+-enterobactin transport system, periplasmic component
HODLMOBB_00787	CDD:224983	Predicted flavoprotein involved in K+ transport
HODLMOBB_00788	CDD:225356	Uncharacterized protein conserved in bacteria
HODLMOBB_00789	CDD:225117	AraC-type DNA-binding domain-containing proteins
HODLMOBB_00790	CDD:223774	Predicted nucleoside-diphosphate-sugar epimerases
HODLMOBB_00791	CDD:223972	Acyl-CoA synthetase (NDP forming)
HODLMOBB_00792	CDD:223955	Enoyl-CoA hydratase/carnithine racemase
HODLMOBB_00793	CDD:224766	Conserved protein/domain typically associated with flavoprotein oxygenases, DIM6/NTAB family
HODLMOBB_00794	CDD:225180	Sugar phosphate permease
HODLMOBB_00795	CDD:227311	Transcriptional regulator containing an amidase domain and an AraC-type DNA-binding HTH domain
HODLMOBB_00796	CDD:224228	Transcriptional regulator
HODLMOBB_00797	CDD:227924	Predicted integral membrane protein
HODLMOBB_00798	CDD:223990	Zn-dependent alcohol dehydrogenases, class III
HODLMOBB_00799	CDD:224871	Acyl-CoA dehydrogenases
HODLMOBB_00800	CDD:223959	Dehydrogenases with different specificities (related to short-chain alcohol dehydrogenases)
HODLMOBB_00801	CDD:224790	Predicted metal-dependent hydrolase
HODLMOBB_00802	CDD:225083	Anti-sigma regulatory factor (Ser/Thr protein kinase)
HODLMOBB_00803	CDD:224871	Acyl-CoA dehydrogenases
HODLMOBB_00804	CDD:224871	Acyl-CoA dehydrogenases
HODLMOBB_00805	CDD:225070	Predicted metal-dependent hydrolase of the TIM-barrel fold
HODLMOBB_00806	CDD:223395	Acyl-CoA synthetases (AMP-forming)/AMP-acid ligases II
HODLMOBB_00807	CDD:227455	Ca2+-binding protein (EF-Hand superfamily)
HODLMOBB_00808	CDD:224285	Anti-anti-sigma regulatory factor (antagonist of anti-sigma factor)
HODLMOBB_00809	CDD:224511	DNA-directed RNA polymerase specialized sigma subunit, sigma24 homolog
HODLMOBB_00811	CDD:223859	Formyltetrahydrofolate hydrolase
HODLMOBB_00813	CDD:223755	ABC-type branched-chain amino acid transport systems, periplasmic component
HODLMOBB_00817	CDD:224054	ABC-type multidrug transport system, ATPase component
HODLMOBB_00819	CDD:223669	Predicted hydrolases or acyltransferases (alpha/beta hydrolase superfamily)
HODLMOBB_00820	CDD:224240	Mn-dependent transcriptional regulator
HODLMOBB_00821	CDD:227158	Uncharacterized protein containing SIS (Sugar ISomerase) phosphosugar binding domain
HODLMOBB_00822	CDD:223715	Signal transduction histidine kinase
HODLMOBB_00823	CDD:223816	Response regulators consisting of a CheY-like receiver domain and a winged-helix DNA-binding domain
HODLMOBB_00825	CDD:223914	Membrane-fusion protein
HODLMOBB_00826	CDD:224059	ABC-type antimicrobial peptide transport system, ATPase component
HODLMOBB_00827	CDD:223650	ABC-type antimicrobial peptide transport system, permease component
HODLMOBB_00828	CDD:225112	FOG: PAS/PAC domain
HODLMOBB_00829	CDD:223337	Pyridoxamine-phosphate oxidase
HODLMOBB_00830	CDD:223449	Citrate synthase
HODLMOBB_00831	CDD:223423	Lactoylglutathione lyase and related lyases
HODLMOBB_00832	CDD:223574	SAM-dependent methyltransferases
HODLMOBB_00833	CDD:224314	Predicted transcriptional regulators
HODLMOBB_00834	CDD:223092	Alanyl-tRNA synthetase
HODLMOBB_00835	CDD:226100	Streptomycin 6-kinase
HODLMOBB_00836	CDD:225316	Protein-L-isoaspartate carboxylmethyltransferase
HODLMOBB_00839	CDD:224314	Predicted transcriptional regulators
HODLMOBB_00840	CDD:223943	Predicted hydrolase (HAD superfamily)
HODLMOBB_00843	CDD:227327	Uncharacterized protein conserved in bacteria
HODLMOBB_00844	CDD:224228	Transcriptional regulator
HODLMOBB_00845	CDD:223955	Enoyl-CoA hydratase/carnithine racemase
HODLMOBB_00846	CDD:223395	Acyl-CoA synthetases (AMP-forming)/AMP-acid ligases II
HODLMOBB_00847	CDD:224871	Acyl-CoA dehydrogenases
HODLMOBB_00848	CDD:227111	Acetyl/propionyl-CoA carboxylase, alpha subunit
HODLMOBB_00849	CDD:227136	Acetyl-CoA carboxylase, carboxyltransferase component (subunits alpha and beta)
HODLMOBB_00853	CDD:225266	Predicted nucleic acid-binding protein, contains PIN domain
HODLMOBB_00854	CDD:227339	Predicted permease, DMT superfamily
HODLMOBB_00855	CDD:223656	Transcriptional regulator
HODLMOBB_00856	CDD:223354	FAD/FMN-containing dehydrogenases
HODLMOBB_00857	CDD:223715	Signal transduction histidine kinase
HODLMOBB_00858	CDD:224929	Uncharacterized distant relative of homeotic protein bithoraxoid
HODLMOBB_00860	CDD:225138	Predicted GTPase
HODLMOBB_00861	CDD:225035	Cytochrome P450
HODLMOBB_00862	CDD:225035	Cytochrome P450
HODLMOBB_00863	CDD:224843	Phosphoserine aminotransferase
HODLMOBB_00864	CDD:226983	Uncharacterized protein conserved in cyanobacteria
HODLMOBB_00866	CDD:225136	Methylase involved in ubiquinone/menaquinone biosynthesis
HODLMOBB_00867	CDD:224254	Amidases related to nicotinamidase
HODLMOBB_00868	CDD:224759	Transcriptional regulators
HODLMOBB_00869	CDD:224584	Acetyltransferases, including N-acetylases of ribosomal proteins
HODLMOBB_00872	CDD:225353	Lysophospholipase L1 and related esterases
HODLMOBB_00873	CDD:224228	Transcriptional regulator
HODLMOBB_00875	CDD:224389	Beta-glucosidase-related glycosidases
HODLMOBB_00876	CDD:224228	Transcriptional regulator
HODLMOBB_00877	CDD:224185	Predicted metal-dependent membrane protease
HODLMOBB_00880	CDD:225072	Antitoxin of toxin-antitoxin stability system
HODLMOBB_00881	CDD:224937	Cytotoxic translational repressor of toxin-antitoxin stability system
HODLMOBB_00883	CDD:224314	Predicted transcriptional regulators
HODLMOBB_00885	CDD:223656	Transcriptional regulator
HODLMOBB_00886	CDD:223188	Acetyltransferase (isoleucine patch superfamily)
HODLMOBB_00889	CDD:224314	Predicted transcriptional regulators
HODLMOBB_00891	CDD:225306	Regulator of polyketide synthase expression
HODLMOBB_00892	CDD:226913	Uncharacterized conserved protein
HODLMOBB_00893	CDD:223669	Predicted hydrolases or acyltransferases (alpha/beta hydrolase superfamily)
HODLMOBB_00894	CDD:224228	Transcriptional regulator
HODLMOBB_00895	CDD:223656	Transcriptional regulator
HODLMOBB_00896	CDD:223959	Dehydrogenases with different specificities (related to short-chain alcohol dehydrogenases)
HODLMOBB_00897	CDD:223959	Dehydrogenases with different specificities (related to short-chain alcohol dehydrogenases)
HODLMOBB_00898	CDD:223589	Serine/threonine protein kinase
HODLMOBB_00900	CDD:223669	Predicted hydrolases or acyltransferases (alpha/beta hydrolase superfamily)
HODLMOBB_00901	CDD:225777	Uncharacterized protein conserved in bacteria
HODLMOBB_00903	CDD:225083	Anti-sigma regulatory factor (Ser/Thr protein kinase)
HODLMOBB_00904	CDD:224513	Sphingosine kinase and enzymes related to eukaryotic diacylglycerol kinase
HODLMOBB_00905	CDD:224214	Predicted membrane protein
HODLMOBB_00906	CDD:223743	Membrane-associated phospholipid phosphatase
HODLMOBB_00909	CDD:223739	Predicted oxidoreductases (related to aryl-alcohol dehydrogenases)
HODLMOBB_00911	CDD:224431	2'-5' RNA ligase
HODLMOBB_00912	CDD:226983	Uncharacterized protein conserved in cyanobacteria
HODLMOBB_00913	CDD:223553	Permeases of the major facilitator superfamily
HODLMOBB_00914	CDD:224759	Transcriptional regulators
HODLMOBB_00916	CDD:225161	Permeases
HODLMOBB_00918	CDD:223550	Cation transport ATPase
HODLMOBB_00925	CDD:225018	Predicted periplasmic solute-binding protein
HODLMOBB_00926	CDD:224197	Cold shock proteins
HODLMOBB_00928	CDD:223620	Predicted phosphatases
HODLMOBB_00929	CDD:223682	ABC-type Fe3+-siderophore transport system, permease component
HODLMOBB_00930	CDD:227119	ABC-type enterobactin transport system, permease component
HODLMOBB_00931	CDD:224045	ABC-type cobalamin/Fe3+-siderophores transport systems, ATPase components
HODLMOBB_00932	CDD:223687	ABC-type Fe3+-hydroxamate transport system, periplasmic component
HODLMOBB_00934	CDD:225253	Predicted transcriptional regulator
HODLMOBB_00936	CDD:227274	Uncharacterized conserved protein
HODLMOBB_00937	CDD:224396	Uncharacterized conserved protein
HODLMOBB_00938	CDD:225897	Uncharacterized conserved protein
HODLMOBB_00939	CDD:223989	DNA or RNA helicases of superfamily II
HODLMOBB_00941	CDD:226482	Superfamily I DNA and RNA helicases
HODLMOBB_00942	CDD:225684	Uncharacterized protein involved in copper resistance
HODLMOBB_00945	CDD:226017	Lysine/ornithine N-monooxygenase
HODLMOBB_00946	CDD:223154	Glutamate decarboxylase and related PLP-dependent proteins
HODLMOBB_00948	CDD:225152	Precorrin-2 methylase
HODLMOBB_00949	CDD:223944	NAD-dependent aldehyde dehydrogenases
HODLMOBB_00950	CDD:224871	Acyl-CoA dehydrogenases
HODLMOBB_00951	CDD:223955	Enoyl-CoA hydratase/carnithine racemase
HODLMOBB_00952	CDD:224995	3-hydroxyisobutyrate dehydrogenase and related beta-hydroxyacid dehydrogenases
HODLMOBB_00953	CDD:223955	Enoyl-CoA hydratase/carnithine racemase
HODLMOBB_00954	CDD:223173	Lipoate-protein ligase A
HODLMOBB_00955	CDD:226188	Uncharacterized protein conserved in bacteria
HODLMOBB_00956	CDD:223727	2-polyprenyl-6-methoxyphenol hydroxylase and related FAD-dependent oxidoreductases
HODLMOBB_00957	CDD:224952	Sulfite oxidase and related enzymes
HODLMOBB_00958	CDD:225394	Monomeric isocitrate dehydrogenase
HODLMOBB_00959	CDD:223715	Signal transduction histidine kinase
HODLMOBB_00960	CDD:223816	Response regulators consisting of a CheY-like receiver domain and a winged-helix DNA-binding domain
HODLMOBB_00961	CDD:223779	UDP-N-acetylglucosamine:LPS N-acetylglucosamine transferase
HODLMOBB_00962	CDD:223528	Nucleoside-diphosphate-sugar epimerases
HODLMOBB_00963	CDD:224112	DNA-directed RNA polymerase specialized sigma subunit
HODLMOBB_00964	CDD:223232	Asp-tRNAAsn/Glu-tRNAGln amidotransferase A subunit and related amidases
HODLMOBB_00967	CDD:224864	Cytosine/uracil/thiamine/allantoin permeases
HODLMOBB_00968	CDD:225052	Coenzyme F420-dependent N5,N10-methylene tetrahydromethanopterin reductase and related flavin-dependent oxidoreductases
HODLMOBB_00969	CDD:223122	Dihydroorotase and related cyclic amidohydrolases
HODLMOBB_00970	CDD:223238	4-aminobutyrate aminotransferase and related aminotransferases
HODLMOBB_00971	CDD:223465	Predicted amidohydrolase
HODLMOBB_00973	CDD:226105	Predicted flavin-nucleotide-binding protein structurally related to pyridoxine 5'-phosphate oxidase
HODLMOBB_00974	CDD:224314	Predicted transcriptional regulators
HODLMOBB_00975	CDD:223103	Methionine aminopeptidase
HODLMOBB_00977	CDD:223482	Gamma-glutamyltransferase
HODLMOBB_00979	CDD:224294	Uncharacterized protein conserved in bacteria
HODLMOBB_00980	CDD:224423	Dipeptidyl aminopeptidases/acylaminoacyl-peptidases
HODLMOBB_00981	CDD:223836	ABC-type amino acid transport system, permease component
HODLMOBB_00982	CDD:223836	ABC-type amino acid transport system, permease component
HODLMOBB_00983	CDD:223904	ABC-type amino acid transport/signal transduction systems, periplasmic component/domain
HODLMOBB_00984	CDD:224051	ABC-type polar amino acid transport system, ATPase component
HODLMOBB_00986	CDD:223959	Dehydrogenases with different specificities (related to short-chain alcohol dehydrogenases)
HODLMOBB_00987	CDD:223616	ATPases with chaperone activity, ATP-binding subunit
HODLMOBB_00988	CDD:223780	Exonuclease III
HODLMOBB_00989	CDD:225130	Predicted Zn-dependent hydrolases of the beta-lactamase fold
HODLMOBB_00990	CDD:223672	Uncharacterized homolog of gamma-carboxymuconolactone decarboxylase subunit
HODLMOBB_00991	CDD:227787	Predicted integral membrane protein
HODLMOBB_00992	CDD:223669	Predicted hydrolases or acyltransferases (alpha/beta hydrolase superfamily)
HODLMOBB_00993	CDD:223212	Indole-3-glycerol phosphate synthase
HODLMOBB_00994	CDD:223213	Phosphoribosylanthranilate isomerase
HODLMOBB_00995	CDD:224871	Acyl-CoA dehydrogenases
HODLMOBB_00996	CDD:224829	Uncharacterized conserved protein, contains double-stranded beta-helix domain
HODLMOBB_00997	CDD:223237	Tryptophan synthase alpha chain
HODLMOBB_00998	CDD:223621	Anthranilate phosphoribosyltransferase
HODLMOBB_01000	CDD:223395	Acyl-CoA synthetases (AMP-forming)/AMP-acid ligases II
HODLMOBB_01001	CDD:224941	Acyl dehydratase
HODLMOBB_01002	CDD:223381	3-oxoacyl-(acyl-carrier-protein) synthase
HODLMOBB_01003	CDD:223234	7-keto-8-aminopelargonate synthetase and related enzymes
HODLMOBB_01004	CDD:226156	DNA-binding transcriptional activator of the SARP family
HODLMOBB_01005	CDD:223959	Dehydrogenases with different specificities (related to short-chain alcohol dehydrogenases)
HODLMOBB_01006	CDD:223409	3-oxoacyl-[acyl-carrier-protein] synthase III
HODLMOBB_01008	CDD:225139	Cyclopropane fatty acid synthase and related methyltransferases
HODLMOBB_01009	CDD:224983	Predicted flavoprotein involved in K+ transport
HODLMOBB_01010	CDD:223354	FAD/FMN-containing dehydrogenases
HODLMOBB_01012	CDD:223669	Predicted hydrolases or acyltransferases (alpha/beta hydrolase superfamily)
HODLMOBB_01013	CDD:225524	Phosphopantetheinyl transferase component of siderophore synthetase
HODLMOBB_01014	CDD:225117	AraC-type DNA-binding domain-containing proteins
HODLMOBB_01015	CDD:227787	Predicted integral membrane protein
HODLMOBB_01017	CDD:223774	Predicted nucleoside-diphosphate-sugar epimerases
HODLMOBB_01020	CDD:224851	Transcriptional regulator/sugar kinase
HODLMOBB_01021	CDD:224053	ABC-type sugar transport system, ATPase component
HODLMOBB_01022	CDD:224093	Ribose/xylose/arabinose/galactoside ABC-type transport systems, permease components
HODLMOBB_01023	CDD:224791	ABC-type sugar transport system, periplasmic component
HODLMOBB_01024	CDD:225099	Transcriptional regulators
HODLMOBB_01025	CDD:223745	Predicted dehydrogenases and related proteins
HODLMOBB_01026	CDD:225035	Cytochrome P450
HODLMOBB_01027	CDD:225035	Cytochrome P450
HODLMOBB_01028	CDD:225107	Response regulator containing a CheY-like receiver domain and an HTH DNA-binding domain
HODLMOBB_01029	CDD:226951	Signal transduction histidine kinase
HODLMOBB_01031	CDD:224228	Transcriptional regulator
HODLMOBB_01032	CDD:223959	Dehydrogenases with different specificities (related to short-chain alcohol dehydrogenases)
HODLMOBB_01033	CDD:223729	Aldo/keto reductases, related to diketogulonate reductase
HODLMOBB_01034	CDD:226716	Allantoicase
HODLMOBB_01035	CDD:223122	Dihydroorotase and related cyclic amidohydrolases
HODLMOBB_01036	CDD:224332	Transcriptional regulator
HODLMOBB_01038	CDD:224979	Uncharacterized MobA-related protein
HODLMOBB_01039	CDD:225135	Malate synthase
HODLMOBB_01040	CDD:226487	Uncharacterized protein contain chitin-binding domain type 3
HODLMOBB_01043	CDD:223669	Predicted hydrolases or acyltransferases (alpha/beta hydrolase superfamily)
HODLMOBB_01044	CDD:225142	Xanthine/uracil permeases
HODLMOBB_01045	CDD:223479	Cytosine deaminase and related metal-dependent hydrolases
HODLMOBB_01046	CDD:225142	Xanthine/uracil permeases
HODLMOBB_01047	CDD:226174	Uricase (urate oxidase)
HODLMOBB_01048	CDD:225226	Transthyretin-like protein
HODLMOBB_01049	CDD:225736	Uncharacterized protein conserved in bacteria
HODLMOBB_01050	CDD:225512	Uncharacterized protein conserved in bacteria
HODLMOBB_01051	CDD:223090	Uncharacterized conserved protein
HODLMOBB_01052	CDD:225333	3-carboxymuconate cyclase
HODLMOBB_01053	CDD:225099	Transcriptional regulators
HODLMOBB_01054	CDD:224567	ABC-type sugar transport system, periplasmic component
HODLMOBB_01055	CDD:224096	ABC-type sugar transport systems, permease components
HODLMOBB_01056	CDD:223472	ABC-type sugar transport system, permease component
HODLMOBB_01057	CDD:226056	N-acetyl-beta-hexosaminidase
HODLMOBB_01059	CDD:226149	Hydroxypyruvate isomerase
HODLMOBB_01060	CDD:224995	3-hydroxyisobutyrate dehydrogenase and related beta-hydroxyacid dehydrogenases
HODLMOBB_01061	CDD:223824	Catalase
HODLMOBB_01062	CDD:226469	Glyoxylate carboligase
HODLMOBB_01064	CDD:223532	Acetyltransferases
HODLMOBB_01066	CDD:223395	Acyl-CoA synthetases (AMP-forming)/AMP-acid ligases II
HODLMOBB_01067	CDD:223442	Acyl-coenzyme A synthetases/AMP-(fatty) acid ligases
HODLMOBB_01068	CDD:225360	DNA-binding HTH domain-containing proteins
HODLMOBB_01071	CDD:223512	Predicted glutathione S-transferase
HODLMOBB_01072	CDD:225371	Arabinose efflux permease
HODLMOBB_01074	CDD:225344	Endoglucanase
HODLMOBB_01075	CDD:225249	Predicted extracellular nuclease
HODLMOBB_01076	CDD:223669	Predicted hydrolases or acyltransferases (alpha/beta hydrolase superfamily)
HODLMOBB_01077	CDD:223381	3-oxoacyl-(acyl-carrier-protein) synthase
HODLMOBB_01078	CDD:223314	Acyl carrier protein
HODLMOBB_01080	CDD:223849	Nitroreductase
HODLMOBB_01081	CDD:225567	Negative regulator of beta-lactamase expression
HODLMOBB_01083	CDD:224322	Subtilisin-like serine proteases
HODLMOBB_01084	CDD:224886	Xanthine and CO dehydrogenases maturation factor, XdhC/CoxF family
HODLMOBB_01085	CDD:225161	Permeases
HODLMOBB_01086	CDD:224446	Aerobic-type carbon monoxide dehydrogenase, large subunit CoxL/CutL homologs
HODLMOBB_01087	CDD:224991	Aerobic-type carbon monoxide dehydrogenase, small subunit CoxS/CutS homologs
HODLMOBB_01088	CDD:224238	Aerobic-type carbon monoxide dehydrogenase, middle subunit CoxM/CutM homologs
HODLMOBB_01089	CDD:225306	Regulator of polyketide synthase expression
HODLMOBB_01091	CDD:224715	Transcriptional regulators
HODLMOBB_01094	CDD:225083	Anti-sigma regulatory factor (Ser/Thr protein kinase)
HODLMOBB_01095	CDD:226740	Guanyl-specific ribonuclease Sa
HODLMOBB_01096	CDD:223460	Alpha-mannosidase
HODLMOBB_01097	CDD:223107	Thiamine pyrophosphate-requiring enzymes [acetolactate synthase, pyruvate dehydrogenase (cytochrome), glyoxylate carboligase, phosphonopyruvate decarboxylase]
HODLMOBB_01099	CDD:224322	Subtilisin-like serine proteases
HODLMOBB_01100	CDD:224296	Predicted transcriptional regulators
HODLMOBB_01102	CDD:225080	Adenosine deaminase
HODLMOBB_01103	CDD:224084	Predicted GTPases
HODLMOBB_01111	CDD:227665	Predicted membrane protein
HODLMOBB_01112	CDD:223261	Acetyl-CoA acetyltransferase
HODLMOBB_01113	CDD:223656	Transcriptional regulator
HODLMOBB_01114	CDD:224702	Acyl CoA:acetate/3-ketoacid CoA transferase, alpha subunit
HODLMOBB_01115	CDD:224968	Acyl CoA:acetate/3-ketoacid CoA transferase, beta subunit
HODLMOBB_01116	CDD:224170	3-hydroxyacyl-CoA dehydrogenase
HODLMOBB_01117	CDD:223423	Lactoylglutathione lyase and related lyases
HODLMOBB_01118	CDD:225117	AraC-type DNA-binding domain-containing proteins
HODLMOBB_01119	CDD:224214	Predicted membrane protein
HODLMOBB_01121	CDD:225168	Predicted membrane protein
HODLMOBB_01123	CDD:224112	DNA-directed RNA polymerase specialized sigma subunit
HODLMOBB_01124	CDD:225822	Transcriptional activator of acetoin/glycerol metabolism
HODLMOBB_01125	CDD:223532	Acetyltransferases
HODLMOBB_01126	CDD:223233	Sulfite reductase, beta subunit (hemoprotein)
HODLMOBB_01127	CDD:226202	Transposase and inactivated derivatives
HODLMOBB_01128	CDD:223253	3'-phosphoadenosine 5'-phosphosulfate sulfotransferase (PAPS reductase)/FAD synthetase and related enzymes
HODLMOBB_01129	CDD:223603	Adenylylsulfate kinase and related kinases
HODLMOBB_01130	CDD:223253	3'-phosphoadenosine 5'-phosphosulfate sulfotransferase (PAPS reductase)/FAD synthetase and related enzymes
HODLMOBB_01131	CDD:225448	GTPases - Sulfate adenylate transferase subunit 1
HODLMOBB_01133	CDD:223787	ABC-type nitrate/sulfonate/bicarbonate transport systems, periplasmic components
HODLMOBB_01134	CDD:224041	ABC-type nitrate/sulfonate/bicarbonate transport system, ATPase component
HODLMOBB_01135	CDD:223673	ABC-type nitrate/sulfonate/bicarbonate transport system, permease component
HODLMOBB_01136	CDD:225049	Uncharacterized conserved protein
HODLMOBB_01137	CDD:225317	tRNA(1-methyladenosine) methyltransferase and related methyltransferases
HODLMOBB_01139	CDD:224045	ABC-type cobalamin/Fe3+-siderophores transport systems, ATPase components
HODLMOBB_01140	CDD:227119	ABC-type enterobactin transport system, permease component
HODLMOBB_01141	CDD:223682	ABC-type Fe3+-siderophore transport system, permease component
HODLMOBB_01142	CDD:223687	ABC-type Fe3+-hydroxamate transport system, periplasmic component
HODLMOBB_01143	CDD:224055	ABC-type multidrug transport system, ATPase and permease components
HODLMOBB_01144	CDD:224055	ABC-type multidrug transport system, ATPase and permease components
HODLMOBB_01145	CDD:223860	Predicted transcriptional regulators
HODLMOBB_01146	CDD:223669	Predicted hydrolases or acyltransferases (alpha/beta hydrolase superfamily)
HODLMOBB_01147	CDD:226319	Uncharacterized protein conserved in bacteria
HODLMOBB_01148	CDD:224322	Subtilisin-like serine proteases
HODLMOBB_01149	CDD:224732	Glycosyl transferases, related to UDP-glucuronosyltransferase
HODLMOBB_01150	CDD:224567	ABC-type sugar transport system, periplasmic component
HODLMOBB_01151	CDD:223472	ABC-type sugar transport system, permease component
HODLMOBB_01152	CDD:224096	ABC-type sugar transport systems, permease components
HODLMOBB_01153	CDD:225213	Putative homoserine kinase type II (protein kinase fold)
HODLMOBB_01155	CDD:223916	DNA polymerase III, epsilon subunit and related 3'-5' exonucleases
HODLMOBB_01157	CDD:224440	Type II secretory pathway, pullulanase PulA and related glycosidases
HODLMOBB_01158	CDD:225819	Maltooligosyl trehalose synthase
HODLMOBB_01159	CDD:225035	Cytochrome P450
HODLMOBB_01160	CDD:224630	FOG: FHA domain
HODLMOBB_01163	CDD:226195	Alpha-L-fucosidase
HODLMOBB_01164	CDD:225343	Beta-glucosidase/6-phospho-beta-glucosidase/beta-galactosidase
HODLMOBB_01165	CDD:223373	1,4-alpha-glucan branching enzyme
HODLMOBB_01166	CDD:223085	Xaa-Pro aminopeptidase
HODLMOBB_01167	CDD:223998	Panthothenate kinase
HODLMOBB_01168	CDD:223423	Lactoylglutathione lyase and related lyases
HODLMOBB_01169	CDD:226742	Predicted membrane protein
HODLMOBB_01170	CDD:223656	Transcriptional regulator
HODLMOBB_01171	CDD:223234	7-keto-8-aminopelargonate synthetase and related enzymes
HODLMOBB_01172	CDD:223991	Threonine dehydrogenase and related Zn-dependent dehydrogenases
HODLMOBB_01173	CDD:223755	ABC-type branched-chain amino acid transport systems, periplasmic component
HODLMOBB_01175	CDD:223669	Predicted hydrolases or acyltransferases (alpha/beta hydrolase superfamily)
HODLMOBB_01178	CDD:223730	Esterase/lipase
HODLMOBB_01179	CDD:227927	Secreted trypsin-like serine protease
HODLMOBB_01183	CDD:225861	Predicted enzyme related to lactoylglutathione lyase
HODLMOBB_01184	CDD:224759	Transcriptional regulators
HODLMOBB_01185	CDD:223489	Dienelactone hydrolase and related enzymes
HODLMOBB_01186	CDD:225083	Anti-sigma regulatory factor (Ser/Thr protein kinase)
HODLMOBB_01187	CDD:224314	Predicted transcriptional regulators
HODLMOBB_01190	CDD:224567	ABC-type sugar transport system, periplasmic component
HODLMOBB_01193	CDD:224169	Pyruvate/2-oxoglutarate dehydrogenase complex, dihydrolipoamide dehydrogenase (E3) component, and related enzymes
HODLMOBB_01195	CDD:223734	Mannose-6-phosphate isomerase
HODLMOBB_01199	CDD:223307	Conserved domain frequently associated with peptide methionine sulfoxide reductase
HODLMOBB_01200	CDD:223844	UDP-N-acetylmuramate-alanine ligase
HODLMOBB_01202	CDD:224896	Pyrimidine reductase, riboflavin biosynthesis
HODLMOBB_01203	CDD:224402	Predicted ATPase
HODLMOBB_01204	CDD:224678	Predicted redox protein, regulator of disulfide bond formation
HODLMOBB_01205	CDD:225752	Predicted phosphatase
HODLMOBB_01206	CDD:223798	Predicted xylanase/chitin deacetylase
HODLMOBB_01208	CDD:224924	Uncharacterized conserved protein
HODLMOBB_01209	CDD:224901	Uncharacterized conserved protein
HODLMOBB_01210	CDD:226178	Predicted outer membrane protein
HODLMOBB_01211	CDD:225761	Uncharacterized protein conserved in bacteria
HODLMOBB_01213	CDD:223669	Predicted hydrolases or acyltransferases (alpha/beta hydrolase superfamily)
HODLMOBB_01214	CDD:225792	Uncharacterized conserved protein
HODLMOBB_01215	CDD:224153	Protoporphyrinogen oxidase
HODLMOBB_01217	CDD:223523	Uncharacterized NAD(FAD)-dependent dehydrogenases
HODLMOBB_01218	CDD:223484	Uroporphyrinogen-III decarboxylase
HODLMOBB_01220	CDD:225107	Response regulator containing a CheY-like receiver domain and an HTH DNA-binding domain
HODLMOBB_01221	CDD:223426	Ribonuclease D
HODLMOBB_01223	CDD:223261	Acetyl-CoA acetyltransferase
HODLMOBB_01224	CDD:224170	3-hydroxyacyl-CoA dehydrogenase
HODLMOBB_01228	CDD:224799	Putative glycosyl/glycerophosphate transferases involved in teichoic acid biosynthesis TagF/TagB/EpsJ/RodC
HODLMOBB_01230	CDD:224235	Transcriptional regulator
HODLMOBB_01232	CDD:223605	Amino acid transporters
HODLMOBB_01233	CDD:224076	Deoxyxylulose-5-phosphate synthase
HODLMOBB_01234	CDD:226669	ABC-type xylose transport system, permease component
HODLMOBB_01235	CDD:224053	ABC-type sugar transport system, ATPase component
HODLMOBB_01236	CDD:226668	ABC-type xylose transport system, periplasmic component
HODLMOBB_01237	CDD:224851	Transcriptional regulator/sugar kinase
HODLMOBB_01238	CDD:223472	ABC-type sugar transport system, permease component
HODLMOBB_01239	CDD:224096	ABC-type sugar transport systems, permease components
HODLMOBB_01240	CDD:224567	ABC-type sugar transport system, periplasmic component
HODLMOBB_01241	CDD:226067	Putative alpha-1,2-mannosidase
HODLMOBB_01242	CDD:223483	Fructose-2,6-bisphosphatase
HODLMOBB_01243	CDD:225747	Uncharacterized protein involved in exopolysaccharide biosynthesis
HODLMOBB_01244	CDD:223977	Aconitase A
HODLMOBB_01245	CDD:223860	Predicted transcriptional regulators
HODLMOBB_01247	CDD:224656	Uncharacterized conserved protein
HODLMOBB_01248	CDD:225714	Predicted aminoglycoside phosphotransferase
HODLMOBB_01250	CDD:223329	Putative translation initiation inhibitor, yjgF family
HODLMOBB_01251	CDD:226078	Predicted integral membrane protein
HODLMOBB_01252	CDD:223837	UDP-N-acetylglucosamine enolpyruvyl transferase
HODLMOBB_01253	CDD:224228	Transcriptional regulator
HODLMOBB_01254	CDD:223677	NADPH:quinone reductase and related Zn-dependent oxidoreductases
HODLMOBB_01257	CDD:224322	Subtilisin-like serine proteases
HODLMOBB_01259	CDD:224511	DNA-directed RNA polymerase specialized sigma subunit, sigma24 homolog
HODLMOBB_01260	CDD:225117	AraC-type DNA-binding domain-containing proteins
HODLMOBB_01263	CDD:224285	Anti-anti-sigma regulatory factor (antagonist of anti-sigma factor)
HODLMOBB_01264	CDD:224059	ABC-type antimicrobial peptide transport system, ATPase component
HODLMOBB_01265	CDD:226957	ABC-type transport system, involved in lipoprotein release, permease component
HODLMOBB_01266	CDD:225107	Response regulator containing a CheY-like receiver domain and an HTH DNA-binding domain
HODLMOBB_01267	CDD:226951	Signal transduction histidine kinase
HODLMOBB_01269	CDD:224609	Predicted transcriptional regulators
HODLMOBB_01271	CDD:224223	L-lactate dehydrogenase (FMN-dependent) and related alpha-hydroxy acid dehydrogenases
HODLMOBB_01272	CDD:225256	Enterochelin esterase and related enzymes
HODLMOBB_01273	CDD:224423	Dipeptidyl aminopeptidases/acylaminoacyl-peptidases
HODLMOBB_01274	CDD:223085	Xaa-Pro aminopeptidase
HODLMOBB_01275	CDD:223669	Predicted hydrolases or acyltransferases (alpha/beta hydrolase superfamily)
HODLMOBB_01276	CDD:224715	Transcriptional regulators
HODLMOBB_01277	CDD:224314	Predicted transcriptional regulators
HODLMOBB_01278	CDD:224055	ABC-type multidrug transport system, ATPase and permease components
HODLMOBB_01280	CDD:223715	Signal transduction histidine kinase
HODLMOBB_01281	CDD:224929	Uncharacterized distant relative of homeotic protein bithoraxoid
HODLMOBB_01282	CDD:223755	ABC-type branched-chain amino acid transport systems, periplasmic component
HODLMOBB_01283	CDD:226645	ABC-type branched-chain amino acid transport system, permease component
HODLMOBB_01284	CDD:223488	ABC-type branched-chain amino acid transport systems, ATPase component
HODLMOBB_01285	CDD:223487	ABC-type branched-chain amino acid transport systems, ATPase component
HODLMOBB_01286	CDD:223727	2-polyprenyl-6-methoxyphenol hydroxylase and related FAD-dependent oxidoreductases
HODLMOBB_01287	CDD:223944	NAD-dependent aldehyde dehydrogenases
HODLMOBB_01288	CDD:223605	Amino acid transporters
HODLMOBB_01289	CDD:225186	Choline dehydrogenase and related flavoproteins
HODLMOBB_01290	CDD:225687	Alkylated DNA repair protein
HODLMOBB_01291	CDD:225118	Serine phosphatase RsbU, regulator of sigma subunit
HODLMOBB_01293	CDD:225921	Gluconolactonase
HODLMOBB_01294	CDD:225059	Sugar transferases involved in lipopolysaccharide synthesis
HODLMOBB_01295	CDD:223528	Nucleoside-diphosphate-sugar epimerases
HODLMOBB_01296	CDD:223528	Nucleoside-diphosphate-sugar epimerases
HODLMOBB_01297	CDD:224014	GDP-D-mannose dehydratase
HODLMOBB_01299	CDD:226266	Uncharacterized conserved protein
HODLMOBB_01300	CDD:223539	Glycosyltransferases involved in cell wall biogenesis
HODLMOBB_01301	CDD:223515	Glycosyltransferase
HODLMOBB_01304	CDD:223563	ATPases involved in chromosome partitioning
HODLMOBB_01305	CDD:223515	Glycosyltransferase
HODLMOBB_01306	CDD:223688	Cytidylyltransferase
HODLMOBB_01307	CDD:227383	sn-1,2-diacylglycerol ethanolamine- and cholinephosphotranferases
HODLMOBB_01308	CDD:224239	Multisubunit Na+/H+ antiporter, MnhG subunit
HODLMOBB_01309	CDD:225122	Multisubunit Na+/H+ antiporter, MnhF subunit
HODLMOBB_01310	CDD:224776	Multisubunit Na+/H+ antiporter, MnhE subunit
HODLMOBB_01311	CDD:223724	Formate hydrogenlyase subunit 3/Multisubunit Na+/H+ antiporter, MnhD subunit
HODLMOBB_01312	CDD:223938	Multisubunit Na+/H+ antiporter, MnhC subunit
HODLMOBB_01313	CDD:223941	NADH:ubiquinone oxidoreductase subunit 5 (chain L)/Multisubunit Na+/H+ antiporter, MnhA subunit
HODLMOBB_01314	CDD:223329	Putative translation initiation inhibitor, yjgF family
HODLMOBB_01315	CDD:224871	Acyl-CoA dehydrogenases
HODLMOBB_01316	CDD:223442	Acyl-coenzyme A synthetases/AMP-(fatty) acid ligases
HODLMOBB_01317	CDD:225864	Phenylacetic acid-responsive transcriptional repressor
HODLMOBB_01319	CDD:224814	NADH:flavin oxidoreductases, Old Yellow Enzyme family
HODLMOBB_01320	CDD:223955	Enoyl-CoA hydratase/carnithine racemase
HODLMOBB_01321	CDD:225083	Anti-sigma regulatory factor (Ser/Thr protein kinase)
HODLMOBB_01322	CDD:223605	Amino acid transporters
HODLMOBB_01323	CDD:223156	Ornithine carbamoyltransferase
HODLMOBB_01324	CDD:225144	Arginine deiminase
HODLMOBB_01325	CDD:226986	Predicted kinase
HODLMOBB_01326	CDD:225443	Methylase of polypeptide chain release factors
HODLMOBB_01328	CDD:224951	Homocysteine/selenocysteine methylase (S-methylmethionine-dependent)
HODLMOBB_01329	CDD:225052	Coenzyme F420-dependent N5,N10-methylene tetrahydromethanopterin reductase and related flavin-dependent oxidoreductases
HODLMOBB_01331	CDD:224608	Predicted pyrophosphatase
HODLMOBB_01332	CDD:224712	Uncharacterized protein conserved in bacteria
HODLMOBB_01333	CDD:224268	Transcriptional regulators of sugar metabolism
HODLMOBB_01334	CDD:225132	Predicted phosphosugar isomerases
HODLMOBB_01335	CDD:223659	Uncharacterized membrane-associated protein
HODLMOBB_01337	CDD:226389	Uncharacterized stress protein (general stress protein 26)
HODLMOBB_01338	CDD:227119	ABC-type enterobactin transport system, permease component
HODLMOBB_01339	CDD:223682	ABC-type Fe3+-siderophore transport system, permease component
HODLMOBB_01340	CDD:223687	ABC-type Fe3+-hydroxamate transport system, periplasmic component
HODLMOBB_01341	CDD:224759	Transcriptional regulators
HODLMOBB_01344	CDD:224089	Transcriptional regulators containing a DNA-binding HTH domain and an aminotransferase domain (MocR family) and their eukaryotic orthologs
HODLMOBB_01345	CDD:224199	Putative threonine efflux protein
HODLMOBB_01347	CDD:225711	Tfp pilus assembly protein FimV
HODLMOBB_01348	CDD:224715	Transcriptional regulators
HODLMOBB_01349	CDD:226448	Proline racemase
HODLMOBB_01350	CDD:223406	Dihydrodipicolinate synthase/N-acetylneuraminate lyase
HODLMOBB_01351	CDD:223523	Uncharacterized NAD(FAD)-dependent dehydrogenases
HODLMOBB_01352	CDD:225918	Uncharacterized anaerobic dehydrogenase
HODLMOBB_01353	CDD:223737	Glycine/D-amino acid oxidases (deaminating)
HODLMOBB_01354	CDD:223727	2-polyprenyl-6-methoxyphenol hydroxylase and related FAD-dependent oxidoreductases
HODLMOBB_01355	CDD:225371	Arabinose efflux permease
HODLMOBB_01356	CDD:224228	Transcriptional regulator
HODLMOBB_01358	CDD:223874	ABC-type metal ion transport system, periplasmic component/surface adhesin
HODLMOBB_01360	CDD:224033	ABC-type Mn2+/Zn2+ transport systems, permease components
HODLMOBB_01361	CDD:224046	ABC-type Mn/Zn transport systems, ATPase component
HODLMOBB_01370	CDD:223736	cAMP-binding proteins - catabolite gene activator and regulatory subunit of cAMP-dependent protein kinases
HODLMOBB_01374	CDD:226699	Uncharacterized protein with protein kinase and helix-hairpin-helix DNA-binding domains
HODLMOBB_01376	CDD:226696	Uncharacterized protein encoded in toxicity protection region of plasmid R478, contains von Willebrand factor (vWF) domain
HODLMOBB_01377	CDD:224037	Superfamily I DNA and RNA helicases and helicase subunits
HODLMOBB_01379	CDD:224629	Restriction endonuclease
HODLMOBB_01383	CDD:225174	SAM-dependent methyltransferases related to tRNA (uracil-5-)-methyltransferase
HODLMOBB_01384	CDD:223605	Amino acid transporters
HODLMOBB_01385	CDD:223643	K+ transport systems, NAD-binding component
HODLMOBB_01386	CDD:223643	K+ transport systems, NAD-binding component
HODLMOBB_01389	CDD:223816	Response regulators consisting of a CheY-like receiver domain and a winged-helix DNA-binding domain
HODLMOBB_01390	CDD:225115	Osmosensitive K+ channel histidine kinase
HODLMOBB_01391	CDD:224059	ABC-type antimicrobial peptide transport system, ATPase component
HODLMOBB_01393	CDD:223827	dUTPase
HODLMOBB_01394	CDD:224961	Uncharacterized protein, possibly involved in aromatic compounds catabolism
HODLMOBB_01396	CDD:226546	Tetrahydromethanopterin S-methyltransferase, subunit D
HODLMOBB_01398	CDD:223715	Signal transduction histidine kinase
HODLMOBB_01399	CDD:223816	Response regulators consisting of a CheY-like receiver domain and a winged-helix DNA-binding domain
HODLMOBB_01401	CDD:223559	Archaeal fructose-1,6-bisphosphatase and related enzymes of inositol monophosphatase family
HODLMOBB_01402	CDD:223353	Protoheme ferro-lyase (ferrochelatase)
HODLMOBB_01403	CDD:225371	Arabinose efflux permease
HODLMOBB_01404	CDD:223354	FAD/FMN-containing dehydrogenases
HODLMOBB_01407	CDD:225450	Rhodanese-related sulfurtransferase
HODLMOBB_01408	CDD:225861	Predicted enzyme related to lactoylglutathione lyase
HODLMOBB_01409	CDD:227342	Membrane carboxypeptidase/penicillin-binding protein
HODLMOBB_01410	CDD:224352	Thymidine kinase
HODLMOBB_01411	CDD:224441	Uncharacterized proteins of the AP superfamily
HODLMOBB_01413	CDD:223972	Acyl-CoA synthetase (NDP forming)
HODLMOBB_01414	CDD:224836	Phosphotransferase system, HPr-related proteins
HODLMOBB_01415	CDD:224715	Transcriptional regulators
HODLMOBB_01416	CDD:223810	Membrane proteins related to metalloendopeptidases
HODLMOBB_01417	CDD:223685	Predicted Zn-dependent peptidases
HODLMOBB_01418	CDD:223685	Predicted Zn-dependent peptidases
HODLMOBB_01419	CDD:223266	Type IIA topoisomerase (DNA gyrase/topo II, topoisomerase IV), A subunit
HODLMOBB_01420	CDD:223597	Putative GTPases (G3E family)
HODLMOBB_01421	CDD:223449	Citrate synthase
HODLMOBB_01422	CDD:223449	Citrate synthase
HODLMOBB_01423	CDD:224525	Transcriptional regulators
HODLMOBB_01424	CDD:225827	Signal transduction histidine kinase regulating citrate/malate metabolism
HODLMOBB_01425	CDD:226931	Response regulator of citrate/malate metabolism
HODLMOBB_01426	CDD:226627	Predicted symporter
HODLMOBB_01427	CDD:225704	Predicted membrane protein
HODLMOBB_01428	CDD:223265	Type IIA topoisomerase (DNA gyrase/topo II, topoisomerase IV), B subunit
HODLMOBB_01430	CDD:227927	Secreted trypsin-like serine protease
HODLMOBB_01431	CDD:223642	DNA-directed RNA polymerase, sigma subunit (sigma70/sigma32)
HODLMOBB_01432	CDD:225097	Transcriptional regulators
HODLMOBB_01433	CDD:224054	ABC-type multidrug transport system, ATPase component
HODLMOBB_01434	CDD:223979	ADP-ribose pyrophosphatase
HODLMOBB_01436	CDD:223588	Superfamily II DNA helicase
HODLMOBB_01439	CDD:223242	Ribonuclease HII
HODLMOBB_01441	CDD:224315	ADP-ribosylglycohydrolase
HODLMOBB_01442	CDD:223483	Fructose-2,6-bisphosphatase
HODLMOBB_01445	CDD:225192	Uncharacterized proteins involved in stress response, homologs of TerZ and putative cAMP-binding protein CABP1
HODLMOBB_01446	CDD:223287	Ribonucleotide reductase, alpha subunit
HODLMOBB_01447	CDD:224246	Predicted transcriptional regulator, consists of a Zn-ribbon and ATP-cone domains
HODLMOBB_01448	CDD:224885	SOS-response transcriptional repressors (RecA-mediated autopeptidases)
HODLMOBB_01449	CDD:224120	Rad3-related DNA helicases
HODLMOBB_01450	CDD:226715	Siderophore synthetase component
HODLMOBB_01451	CDD:224584	Acetyltransferases, including N-acetylases of ribosomal proteins
HODLMOBB_01452	CDD:226715	Siderophore synthetase component
HODLMOBB_01453	CDD:223238	4-aminobutyrate aminotransferase and related aminotransferases
HODLMOBB_01454	CDD:226119	V8-like Glu-specific endopeptidase
HODLMOBB_01455	CDD:226119	V8-like Glu-specific endopeptidase
HODLMOBB_01456	CDD:225171	GTPases
HODLMOBB_01457	CDD:223385	Aminopeptidase N
HODLMOBB_01458	CDD:223394	Guanosine polyphosphate pyrophosphohydrolases/synthetases
HODLMOBB_01459	CDD:223331	Diaminopimelate epimerase
HODLMOBB_01461	CDD:223401	tRNA delta(2)-isopentenylpyrophosphate transferase
HODLMOBB_01464	CDD:223694	2-methylthioadenine synthetase
HODLMOBB_01465	CDD:225233	TRAP-type uncharacterized transport system, periplasmic component
HODLMOBB_01466	CDD:223715	Signal transduction histidine kinase
HODLMOBB_01467	CDD:223816	Response regulators consisting of a CheY-like receiver domain and a winged-helix DNA-binding domain
HODLMOBB_01468	CDD:224051	ABC-type polar amino acid transport system, ATPase component
HODLMOBB_01469	CDD:223904	ABC-type amino acid transport/signal transduction systems, periplasmic component/domain
HODLMOBB_01470	CDD:223836	ABC-type amino acid transport system, permease component
HODLMOBB_01471	CDD:223836	ABC-type amino acid transport system, permease component
HODLMOBB_01472	CDD:223727	2-polyprenyl-6-methoxyphenol hydroxylase and related FAD-dependent oxidoreductases
HODLMOBB_01474	CDD:223680	Rhodanese-related sulfurtransferase
HODLMOBB_01476	CDD:225048	Uncharacterized protein conserved in bacteria
HODLMOBB_01477	CDD:223544	RecA/RadA recombinase
HODLMOBB_01478	CDD:223340	Dihydrofolate reductase
HODLMOBB_01479	CDD:223959	Dehydrogenases with different specificities (related to short-chain alcohol dehydrogenases)
HODLMOBB_01480	CDD:223701	Predicted permease
HODLMOBB_01484	CDD:224215	Predicted branched-chain amino acid permease (azaleucine resistance)
HODLMOBB_01485	CDD:225117	AraC-type DNA-binding domain-containing proteins
HODLMOBB_01486	CDD:224122	Lhr-like helicases
HODLMOBB_01487	CDD:223344	Formamidopyrimidine-DNA glycosylase
HODLMOBB_01488	CDD:223959	Dehydrogenases with different specificities (related to short-chain alcohol dehydrogenases)
HODLMOBB_01489	CDD:225777	Uncharacterized protein conserved in bacteria
HODLMOBB_01490	CDD:223854	DNA-binding ferritin-like protein (oxidative damage protectant)
HODLMOBB_01491	CDD:224314	Predicted transcriptional regulators
HODLMOBB_01492	CDD:224463	Uncharacterized protein (competence- and mitomycin-induced)
HODLMOBB_01493	CDD:223632	Phosphatidylglycerophosphate synthase
HODLMOBB_01494	CDD:223694	2-methylthioadenine synthetase
HODLMOBB_01495	CDD:224343	Uncharacterized protein conserved in bacteria
HODLMOBB_01496	CDD:224588	DNA segregation ATPase FtsK/SpoIIIE and related proteins
HODLMOBB_01497	CDD:225971	Response regulator containing a CheY-like receiver domain and an HD-GYP domain
HODLMOBB_01498	CDD:223715	Signal transduction histidine kinase
HODLMOBB_01499	CDD:225118	Serine phosphatase RsbU, regulator of sigma subunit
HODLMOBB_01502	CDD:223951	Non-ribosomal peptide synthetase modules and related proteins
HODLMOBB_01503	CDD:225044	Glucose/sorbosone dehydrogenases
HODLMOBB_01506	CDD:223147	Glutamate synthase domain 2
HODLMOBB_01507	CDD:223107	Thiamine pyrophosphate-requiring enzymes [acetolactate synthase, pyruvate dehydrogenase (cytochrome), glyoxylate carboligase, phosphonopyruvate decarboxylase]
HODLMOBB_01512	CDD:224996	Predicted dinucleotide-binding enzymes
HODLMOBB_01513	CDD:225052	Coenzyme F420-dependent N5,N10-methylene tetrahydromethanopterin reductase and related flavin-dependent oxidoreductases
HODLMOBB_01514	CDD:227259	Uncharacterized protein conserved in bacteria
HODLMOBB_01517	CDD:223728	Multimeric flavodoxin WrbA
HODLMOBB_01518	CDD:223669	Predicted hydrolases or acyltransferases (alpha/beta hydrolase superfamily)
HODLMOBB_01519	CDD:224655	Pirin-related protein
HODLMOBB_01520	CDD:225039	Uncharacterized conserved protein
HODLMOBB_01522	CDD:224228	Transcriptional regulator
HODLMOBB_01523	CDD:223677	NADPH:quinone reductase and related Zn-dependent oxidoreductases
HODLMOBB_01524	CDD:224759	Transcriptional regulators
HODLMOBB_01525	CDD:225371	Arabinose efflux permease
HODLMOBB_01526	CDD:225261	Predicted acetyltransferase
HODLMOBB_01527	CDD:225261	Predicted acetyltransferase
HODLMOBB_01528	CDD:223996	Sugar (pentulose and hexulose) kinases
HODLMOBB_01529	CDD:224268	Transcriptional regulators of sugar metabolism
HODLMOBB_01530	CDD:223483	Fructose-2,6-bisphosphatase
HODLMOBB_01531	CDD:223189	Phosphoglycerate dehydrogenase and related dehydrogenases
HODLMOBB_01532	CDD:223996	Sugar (pentulose and hexulose) kinases
HODLMOBB_01533	CDD:226668	ABC-type xylose transport system, periplasmic component
HODLMOBB_01534	CDD:224053	ABC-type sugar transport system, ATPase component
HODLMOBB_01535	CDD:226669	ABC-type xylose transport system, permease component
HODLMOBB_01537	CDD:224172	NADH dehydrogenase, FAD-containing subunit
HODLMOBB_01538	CDD:224511	DNA-directed RNA polymerase specialized sigma subunit, sigma24 homolog
HODLMOBB_01541	CDD:224567	ABC-type sugar transport system, periplasmic component
HODLMOBB_01542	CDD:224096	ABC-type sugar transport systems, permease components
HODLMOBB_01543	CDD:223472	ABC-type sugar transport system, permease component
HODLMOBB_01544	CDD:224525	Transcriptional regulators
HODLMOBB_01545	CDD:226444	Endo-beta-mannanase
HODLMOBB_01546	CDD:224389	Beta-glucosidase-related glycosidases
HODLMOBB_01548	CDD:224584	Acetyltransferases, including N-acetylases of ribosomal proteins
HODLMOBB_01549	CDD:225137	2-polyprenyl-3-methyl-5-hydroxy-6-metoxy-1,4-benzoquinol methylase
HODLMOBB_01551	CDD:223659	Uncharacterized membrane-associated protein
HODLMOBB_01552	CDD:226316	Tellurite resistance protein
HODLMOBB_01554	CDD:224064	Ferredoxin
HODLMOBB_01555	CDD:225035	Cytochrome P450
HODLMOBB_01557	CDD:224228	Transcriptional regulator
HODLMOBB_01560	CDD:223915	NAD-dependent protein deacetylases, SIR2 family
HODLMOBB_01561	CDD:223729	Aldo/keto reductases, related to diketogulonate reductase
HODLMOBB_01562	CDD:223687	ABC-type Fe3+-hydroxamate transport system, periplasmic component
HODLMOBB_01563	CDD:224045	ABC-type cobalamin/Fe3+-siderophores transport systems, ATPase components
HODLMOBB_01564	CDD:223682	ABC-type Fe3+-siderophore transport system, permease component
HODLMOBB_01565	CDD:223613	Ribosomal protein S1
HODLMOBB_01566	CDD:223739	Predicted oxidoreductases (related to aryl-alcohol dehydrogenases)
HODLMOBB_01567	CDD:224314	Predicted transcriptional regulators
HODLMOBB_01568	CDD:225565	Uncharacterized protein conserved in bacteria
HODLMOBB_01569	CDD:224788	D-alanyl-D-alanine carboxypeptidase
HODLMOBB_01570	CDD:223816	Response regulators consisting of a CheY-like receiver domain and a winged-helix DNA-binding domain
HODLMOBB_01571	CDD:223715	Signal transduction histidine kinase
HODLMOBB_01572	CDD:225209	Uncharacterized enzyme involved in biosynthesis of extracellular polysaccharides
HODLMOBB_01573	CDD:226986	Predicted kinase
HODLMOBB_01574	CDD:225858	Polyketide synthase modules and related proteins
HODLMOBB_01578	CDD:223786	MoxR-like ATPases
HODLMOBB_01580	CDD:223959	Dehydrogenases with different specificities (related to short-chain alcohol dehydrogenases)
HODLMOBB_01581	CDD:225132	Predicted phosphosugar isomerases
HODLMOBB_01582	CDD:223269	Fructose/tagatose bisphosphate aldolase
HODLMOBB_01583	CDD:223710	Predicted phosphatase/phosphohexomutase
HODLMOBB_01584	CDD:223189	Phosphoglycerate dehydrogenase and related dehydrogenases
HODLMOBB_01585	CDD:223472	ABC-type sugar transport system, permease component
HODLMOBB_01586	CDD:224096	ABC-type sugar transport systems, permease components
HODLMOBB_01587	CDD:224567	ABC-type sugar transport system, periplasmic component
HODLMOBB_01588	CDD:224525	Transcriptional regulators
HODLMOBB_01590	CDD:225351	Aminoglycoside N3'-acetyltransferase
HODLMOBB_01592	CDD:223904	ABC-type amino acid transport/signal transduction systems, periplasmic component/domain
HODLMOBB_01593	CDD:224584	Acetyltransferases, including N-acetylases of ribosomal proteins
HODLMOBB_01597	CDD:226776	Sporulation control protein
HODLMOBB_01598	CDD:224173	Hemolysins and related proteins containing CBS domains
HODLMOBB_01599	CDD:224173	Hemolysins and related proteins containing CBS domains
HODLMOBB_01600	CDD:223088	Putative translation factor (SUA5)
HODLMOBB_01603	CDD:223603	Adenylylsulfate kinase and related kinases
HODLMOBB_01604	CDD:223562	ATPase components of ABC transporters with duplicated ATPase domains
HODLMOBB_01605	CDD:224720	4-amino-4-deoxy-L-arabinose transferase and related glycosyltransferases of PMT family
HODLMOBB_01609	CDD:225118	Serine phosphatase RsbU, regulator of sigma subunit
HODLMOBB_01610	CDD:225978	Predicted integral membrane sensor domain
HODLMOBB_01612	CDD:225218	Uncharacterized protein with SCP/PR1 domains
HODLMOBB_01614	CDD:224893	Arginine/lysine/ornithine decarboxylases
HODLMOBB_01615	CDD:223913	Heme/copper-type cytochrome/quinol oxidases, subunit 1
HODLMOBB_01616	CDD:224996	Predicted dinucleotide-binding enzymes
HODLMOBB_01617	CDD:226353	Uncharacterized conserved protein
HODLMOBB_01620	CDD:223955	Enoyl-CoA hydratase/carnithine racemase
HODLMOBB_01621	CDD:225118	Serine phosphatase RsbU, regulator of sigma subunit
HODLMOBB_01623	CDD:223483	Fructose-2,6-bisphosphatase
HODLMOBB_01624	CDD:224168	Sortase and related acyltransferases
HODLMOBB_01626	CDD:224929	Uncharacterized distant relative of homeotic protein bithoraxoid
HODLMOBB_01627	CDD:225998	Predicted flavin-nucleotide-binding protein
HODLMOBB_01628	CDD:225138	Predicted GTPase
HODLMOBB_01629	CDD:223713	Predicted transcriptional regulators
HODLMOBB_01630	CDD:223550	Cation transport ATPase
HODLMOBB_01631	CDD:224739	Sec-independent protein secretion pathway components
HODLMOBB_01632	CDD:225192	Uncharacterized proteins involved in stress response, homologs of TerZ and putative cAMP-binding protein CABP1
HODLMOBB_01633	CDD:225136	Methylase involved in ubiquinone/menaquinone biosynthesis
HODLMOBB_01637	CDD:225779	Fatty acid desaturase
HODLMOBB_01638	CDD:223627	Superfamily II DNA/RNA helicases, SNF2 family
HODLMOBB_01639	CDD:226729	Uncharacterized conserved protein
HODLMOBB_01640	CDD:225567	Negative regulator of beta-lactamase expression
HODLMOBB_01641	CDD:225822	Transcriptional activator of acetoin/glycerol metabolism
HODLMOBB_01642	CDD:223944	NAD-dependent aldehyde dehydrogenases
HODLMOBB_01644	CDD:224707	Aspartate racemase
HODLMOBB_01645	CDD:226855	Uncharacterized protein related to plant photosystem II stability/assembly factor
HODLMOBB_01646	CDD:226000	Chitinase
HODLMOBB_01649	CDD:225107	Response regulator containing a CheY-like receiver domain and an HTH DNA-binding domain
HODLMOBB_01650	CDD:224322	Subtilisin-like serine proteases
HODLMOBB_01651	CDD:224326	Predicted phosphohydrolases
HODLMOBB_01652	CDD:224228	Transcriptional regulator
HODLMOBB_01653	CDD:224871	Acyl-CoA dehydrogenases
HODLMOBB_01654	CDD:223860	Predicted transcriptional regulators
HODLMOBB_01655	CDD:225194	Erythromycin esterase homolog
HODLMOBB_01656	CDD:225052	Coenzyme F420-dependent N5,N10-methylene tetrahydromethanopterin reductase and related flavin-dependent oxidoreductases
HODLMOBB_01657	CDD:224268	Transcriptional regulators of sugar metabolism
HODLMOBB_01658	CDD:224567	ABC-type sugar transport system, periplasmic component
HODLMOBB_01659	CDD:224096	ABC-type sugar transport systems, permease components
HODLMOBB_01660	CDD:223472	ABC-type sugar transport system, permease component
HODLMOBB_01661	CDD:223991	Threonine dehydrogenase and related Zn-dependent dehydrogenases
HODLMOBB_01662	CDD:223598	Sugar kinases, ribokinase family
HODLMOBB_01663	CDD:225861	Predicted enzyme related to lactoylglutathione lyase
HODLMOBB_01666	CDD:224055	ABC-type multidrug transport system, ATPase and permease components
HODLMOBB_01667	CDD:224055	ABC-type multidrug transport system, ATPase and permease components
HODLMOBB_01668	CDD:223669	Predicted hydrolases or acyltransferases (alpha/beta hydrolase superfamily)
HODLMOBB_01669	CDD:225250	Siderophore-interacting protein
HODLMOBB_01670	CDD:223687	ABC-type Fe3+-hydroxamate transport system, periplasmic component
HODLMOBB_01671	CDD:223951	Non-ribosomal peptide synthetase modules and related proteins
HODLMOBB_01672	CDD:223951	Non-ribosomal peptide synthetase modules and related proteins
HODLMOBB_01673	CDD:223951	Non-ribosomal peptide synthetase modules and related proteins
HODLMOBB_01674	CDD:225043	Putative multicopper oxidases
HODLMOBB_01675	CDD:225790	Uncharacterized protein conserved in bacteria
HODLMOBB_01676	CDD:227119	ABC-type enterobactin transport system, permease component
HODLMOBB_01677	CDD:223682	ABC-type Fe3+-siderophore transport system, permease component
HODLMOBB_01678	CDD:225250	Siderophore-interacting protein
HODLMOBB_01679	CDD:223386	Hydrogenase maturation factor
HODLMOBB_01680	CDD:223486	Hydrogenase maturation factor
HODLMOBB_01681	CDD:223375	Hydrogenase maturation factor
HODLMOBB_01682	CDD:223146	Hydrogenase maturation factor
HODLMOBB_01683	CDD:223455	Ni2+-binding GTPase involved in regulation of expression and maturation of urease and hydrogenase
HODLMOBB_01684	CDD:223452	Zn finger protein HypA/HybF (possibly regulating hydrogenase expression)
HODLMOBB_01685	CDD:224609	Predicted transcriptional regulators
HODLMOBB_01687	CDD:223752	Ni,Fe-hydrogenase maturation factor
HODLMOBB_01691	CDD:223766	Thioredoxin-like proteins and domains
HODLMOBB_01692	CDD:223451	Ni,Fe-hydrogenase I large subunit
HODLMOBB_01693	CDD:224654	Ni,Fe-hydrogenase I small subunit
HODLMOBB_01694	CDD:223765	Putative intracellular protease/amidase
HODLMOBB_01695	CDD:225081	Uncharacterized conserved protein
HODLMOBB_01699	CDD:225371	Arabinose efflux permease
HODLMOBB_01700	CDD:224197	Cold shock proteins
HODLMOBB_01702	CDD:223423	Lactoylglutathione lyase and related lyases
HODLMOBB_01703	CDD:225371	Arabinose efflux permease
HODLMOBB_01704	CDD:223717	Dehydrogenases (flavoproteins)
HODLMOBB_01705	CDD:224669	Uncharacterized protein conserved in bacteria
HODLMOBB_01706	CDD:225958	Predicted naringenin-chalcone synthase
HODLMOBB_01708	CDD:227721	Endopolygalacturonase
HODLMOBB_01709	CDD:226326	Uncharacterized conserved protein related to dihydrodipicolinate reductase
HODLMOBB_01710	CDD:225039	Uncharacterized conserved protein
HODLMOBB_01711	CDD:225186	Choline dehydrogenase and related flavoproteins
HODLMOBB_01712	CDD:226462	SLT domain proteins
HODLMOBB_01713	CDD:223567	NADPH-dependent glutamate synthase beta chain and related oxidoreductases
HODLMOBB_01714	CDD:225118	Serine phosphatase RsbU, regulator of sigma subunit
HODLMOBB_01716	CDD:224314	Predicted transcriptional regulators
HODLMOBB_01717	CDD:224305	Histidinol phosphatase and related hydrolases of the PHP family
HODLMOBB_01719	CDD:226614	Predicted membrane protein
HODLMOBB_01722	CDD:225777	Uncharacterized protein conserved in bacteria
HODLMOBB_01724	CDD:226094	Uncharacterized protein conserved in bacteria
HODLMOBB_01729	CDD:225242	Beta-lactamase class A
HODLMOBB_01730	CDD:223656	Transcriptional regulator
HODLMOBB_01731	CDD:225242	Beta-lactamase class A
HODLMOBB_01732	CDD:224500	Predicted membrane protein
HODLMOBB_01733	CDD:224049	ABC-type dipeptide/oligopeptide/nickel transport system, ATPase component
HODLMOBB_01734	CDD:223521	ABC-type dipeptide/oligopeptide/nickel transport system, ATPase component
HODLMOBB_01735	CDD:224094	ABC-type dipeptide/oligopeptide/nickel transport systems, permease components
HODLMOBB_01736	CDD:223674	ABC-type dipeptide/oligopeptide/nickel transport systems, permease components
HODLMOBB_01737	CDD:223818	ABC-type dipeptide transport system, periplasmic component
HODLMOBB_01738	CDD:223472	ABC-type sugar transport system, permease component
HODLMOBB_01739	CDD:224096	ABC-type sugar transport systems, permease components
HODLMOBB_01740	CDD:224567	ABC-type sugar transport system, periplasmic component
HODLMOBB_01741	CDD:223594	Selenocysteine lyase
HODLMOBB_01742	CDD:225097	Transcriptional regulators
HODLMOBB_01743	CDD:224871	Acyl-CoA dehydrogenases
HODLMOBB_01744	CDD:224871	Acyl-CoA dehydrogenases
HODLMOBB_01745	CDD:223677	NADPH:quinone reductase and related Zn-dependent oxidoreductases
HODLMOBB_01746	CDD:224314	Predicted transcriptional regulators
HODLMOBB_01747	CDD:225031	Uncharacterized proteins, LmbE homologs
HODLMOBB_01748	CDD:223680	Rhodanese-related sulfurtransferase
HODLMOBB_01749	CDD:223669	Predicted hydrolases or acyltransferases (alpha/beta hydrolase superfamily)
HODLMOBB_01750	CDD:223729	Aldo/keto reductases, related to diketogulonate reductase
HODLMOBB_01751	CDD:226378	Uncharacterized protein conserved in bacteria
HODLMOBB_01754	CDD:223220	Geranylgeranyl pyrophosphate synthase
HODLMOBB_01755	CDD:223515	Glycosyltransferase
HODLMOBB_01756	CDD:225059	Sugar transferases involved in lipopolysaccharide synthesis
HODLMOBB_01757	CDD:225844	Lipid A core - O-antigen ligase and related enzymes
HODLMOBB_01758	CDD:223800	Uncharacterized membrane protein, putative virulence factor
HODLMOBB_01759	CDD:223798	Predicted xylanase/chitin deacetylase
HODLMOBB_01760	CDD:223515	Glycosyltransferase
HODLMOBB_01761	CDD:226453	Capsular polysaccharide biosynthesis protein
HODLMOBB_01762	CDD:227940	Protein involved in cellulose biosynthesis (CelD)
HODLMOBB_01763	CDD:227122	Putative Zn-dependent protease, contains TPR repeats
HODLMOBB_01766	CDD:225035	Cytochrome P450
HODLMOBB_01767	CDD:226609	Beta-mannanase
HODLMOBB_01768	CDD:225118	Serine phosphatase RsbU, regulator of sigma subunit
HODLMOBB_01769	CDD:224055	ABC-type multidrug transport system, ATPase and permease components
HODLMOBB_01770	CDD:227321	ABC-type transport system involved in cytochrome bd biosynthesis, ATPase and permease components
HODLMOBB_01772	CDD:224855	Uncharacterized conserved protein
HODLMOBB_01773	CDD:225487	Predicted acyl esterases
HODLMOBB_01776	CDD:224045	ABC-type cobalamin/Fe3+-siderophores transport systems, ATPase components
HODLMOBB_01777	CDD:223682	ABC-type Fe3+-siderophore transport system, permease component
HODLMOBB_01778	CDD:223682	ABC-type Fe3+-siderophore transport system, permease component
HODLMOBB_01779	CDD:223687	ABC-type Fe3+-hydroxamate transport system, periplasmic component
HODLMOBB_01781	CDD:223277	Ribosomal protein S14
HODLMOBB_01782	CDD:223305	Ribosomal protein L28
HODLMOBB_01783	CDD:223345	Ribosomal protein L33
HODLMOBB_01784	CDD:223332	Ribosomal protein L31
HODLMOBB_01786	CDD:223316	Ribosomal protein S18
HODLMOBB_01787	CDD:225371	Arabinose efflux permease
HODLMOBB_01789	CDD:224045	ABC-type cobalamin/Fe3+-siderophores transport systems, ATPase components
HODLMOBB_01790	CDD:223687	ABC-type Fe3+-hydroxamate transport system, periplasmic component
HODLMOBB_01791	CDD:223682	ABC-type Fe3+-siderophore transport system, permease component
HODLMOBB_01793	CDD:227493	Transcription elongation factor
HODLMOBB_01794	CDD:223996	Sugar (pentulose and hexulose) kinases
HODLMOBB_01795	CDD:225884	Uncharacterized conserved protein
HODLMOBB_01796	CDD:227288	Predicted sugar isomerase
HODLMOBB_01797	CDD:224053	ABC-type sugar transport system, ATPase component
HODLMOBB_01798	CDD:224093	Ribose/xylose/arabinose/galactoside ABC-type transport systems, permease components
HODLMOBB_01799	CDD:224093	Ribose/xylose/arabinose/galactoside ABC-type transport systems, permease components
HODLMOBB_01800	CDD:224791	ABC-type sugar transport system, periplasmic component
HODLMOBB_01801	CDD:224525	Transcriptional regulators
HODLMOBB_01802	CDD:226121	Predicted ATP-dependent endonuclease of the OLD family
HODLMOBB_01803	CDD:225371	Arabinose efflux permease
HODLMOBB_01804	CDD:226769	Ketosteroid isomerase homolog
HODLMOBB_01805	CDD:224729	Adenosine deaminase
HODLMOBB_01806	CDD:224525	Transcriptional regulators
HODLMOBB_01808	CDD:223223	N-methylhydantoinase A/acetone carboxylase, beta subunit
HODLMOBB_01810	CDD:224509	TRAP-type C4-dicarboxylate transport system, large permease component
HODLMOBB_01812	CDD:223730	Esterase/lipase
HODLMOBB_01813	CDD:226769	Ketosteroid isomerase homolog
HODLMOBB_01814	CDD:226651	Predicted dienelactone hydrolase
HODLMOBB_01815	CDD:223860	Predicted transcriptional regulators
HODLMOBB_01816	CDD:224228	Transcriptional regulator
HODLMOBB_01817	CDD:223647	Phosphoenolpyruvate synthase/pyruvate phosphate dikinase
HODLMOBB_01819	CDD:224055	ABC-type multidrug transport system, ATPase and permease components
HODLMOBB_01820	CDD:223979	ADP-ribose pyrophosphatase
HODLMOBB_01821	CDD:223568	NTP pyrophosphohydrolases including oxidative damage repair enzymes
HODLMOBB_01822	CDD:225084	D-alanyl-D-alanine dipeptidase
HODLMOBB_01823	CDD:223979	ADP-ribose pyrophosphatase
HODLMOBB_01825	CDD:224655	Pirin-related protein
HODLMOBB_01826	CDD:227122	Putative Zn-dependent protease, contains TPR repeats
HODLMOBB_01828	CDD:224228	Transcriptional regulator
HODLMOBB_01829	CDD:223959	Dehydrogenases with different specificities (related to short-chain alcohol dehydrogenases)
HODLMOBB_01832	CDD:223483	Fructose-2,6-bisphosphatase
HODLMOBB_01833	CDD:225524	Phosphopantetheinyl transferase component of siderophore synthetase
HODLMOBB_01834	CDD:224327	Predicted phosphohydrolases
HODLMOBB_01836	CDD:224137	Predicted glycosyltransferases
HODLMOBB_01837	CDD:223548	UDP-N-acetylmuramyl pentapeptide phosphotransferase/UDP-N-acetylglucosamine-1-phosphate transferase
HODLMOBB_01838	CDD:224490	Predicted metal-dependent hydrolase with the TIM-barrel fold
HODLMOBB_01839	CDD:223301	Methionyl-tRNA formyltransferase
HODLMOBB_01840	CDD:224747	N-Dimethylarginine dimethylaminohydrolase
HODLMOBB_01842	CDD:224276	Uncharacterized low-complexity proteins
HODLMOBB_01843	CDD:224228	Transcriptional regulator
HODLMOBB_01845	CDD:224161	Mg-chelatase subunit ChlD
HODLMOBB_01846	CDD:223786	MoxR-like ATPases
HODLMOBB_01849	CDD:227927	Secreted trypsin-like serine protease
HODLMOBB_01850	CDD:224228	Transcriptional regulator
HODLMOBB_01851	CDD:223553	Permeases of the major facilitator superfamily
HODLMOBB_01852	CDD:223525	ADP-glucose pyrophosphorylase
HODLMOBB_01853	CDD:223515	Glycosyltransferase
HODLMOBB_01854	CDD:223613	Ribosomal protein S1
HODLMOBB_01855	CDD:224169	Pyruvate/2-oxoglutarate dehydrogenase complex, dihydrolipoamide dehydrogenase (E3) component, and related enzymes
HODLMOBB_01856	CDD:225660	Thioredoxin domain-containing protein
HODLMOBB_01858	CDD:224525	Transcriptional regulators
HODLMOBB_01860	CDD:226745	Uncharacterized protein conserved in bacteria
HODLMOBB_01861	CDD:226102	Gamma-glutamylcysteine synthetase
HODLMOBB_01862	CDD:224182	Uncharacterized conserved protein
HODLMOBB_01863	CDD:223199	Predicted glutamine amidotransferase
HODLMOBB_01864	CDD:226751	Uncharacterized conserved protein
HODLMOBB_01865	CDD:223282	1-acyl-sn-glycerol-3-phosphate acyltransferase
HODLMOBB_01866	CDD:225717	Putative hemolysin
HODLMOBB_01867	CDD:224567	ABC-type sugar transport system, periplasmic component
HODLMOBB_01868	CDD:225896	Uncharacterized conserved protein
HODLMOBB_01870	CDD:225052	Coenzyme F420-dependent N5,N10-methylene tetrahydromethanopterin reductase and related flavin-dependent oxidoreductases
HODLMOBB_01871	CDD:223256	Excinuclease ATPase subunit
HODLMOBB_01872	CDD:223555	Succinate dehydrogenase/fumarate reductase, Fe-S protein subunit
HODLMOBB_01873	CDD:223981	Succinate dehydrogenase/fumarate reductase, flavoprotein subunit
HODLMOBB_01875	CDD:223656	Transcriptional regulator
HODLMOBB_01876	CDD:227334	Predicted signal transduction protein containing a membrane domain, an EAL and a GGDEF domain
HODLMOBB_01877	CDD:225852	O-Methyltransferase involved in polyketide biosynthesis
HODLMOBB_01878	CDD:226765	Uncharacterized protein conserved in bacteria
HODLMOBB_01880	CDD:224195	Putative copper export protein
HODLMOBB_01884	CDD:223798	Predicted xylanase/chitin deacetylase
HODLMOBB_01885	CDD:223662	Universal stress protein UspA and related nucleotide-binding proteins
HODLMOBB_01886	CDD:225399	Putative enzyme of poly-gamma-glutamate biosynthesis (capsule formation)
HODLMOBB_01887	CDD:224511	DNA-directed RNA polymerase specialized sigma subunit, sigma24 homolog
HODLMOBB_01888	CDD:227949	Predicted transmembrane transcriptional regulator (anti-sigma factor)
HODLMOBB_01890	CDD:225814	Putative regulator of cell autolysis
HODLMOBB_01891	CDD:226627	Predicted symporter
HODLMOBB_01893	CDD:225818	Response regulator of the LytR/AlgR family
HODLMOBB_01895	CDD:223344	Formamidopyrimidine-DNA glycosylase
HODLMOBB_01897	CDD:225118	Serine phosphatase RsbU, regulator of sigma subunit
HODLMOBB_01899	CDD:227326	Glucose dehydrogenase
HODLMOBB_01900	CDD:227103	Uncharacterized protein conserved in bacteria
HODLMOBB_01903	CDD:223959	Dehydrogenases with different specificities (related to short-chain alcohol dehydrogenases)
HODLMOBB_01904	CDD:224112	DNA-directed RNA polymerase specialized sigma subunit
HODLMOBB_01905	CDD:225118	Serine phosphatase RsbU, regulator of sigma subunit
HODLMOBB_01906	CDD:226702	Bacteriophytochrome (light-regulated signal transduction histidine kinase)
HODLMOBB_01907	CDD:223855	FOG: CheY-like receiver
HODLMOBB_01909	CDD:223329	Putative translation initiation inhibitor, yjgF family
HODLMOBB_01910	CDD:224647	Predicted transcriptional regulators
HODLMOBB_01911	CDD:225118	Serine phosphatase RsbU, regulator of sigma subunit
HODLMOBB_01912	CDD:224759	Transcriptional regulators
HODLMOBB_01913	CDD:224285	Anti-anti-sigma regulatory factor (antagonist of anti-sigma factor)
HODLMOBB_01914	CDD:226599	Uncharacterized Fe-S protein
HODLMOBB_01915	CDD:223769	Permeases of the drug/metabolite transporter (DMT) superfamily
HODLMOBB_01916	CDD:223810	Membrane proteins related to metalloendopeptidases
HODLMOBB_01917	CDD:224525	Transcriptional regulators
HODLMOBB_01918	CDD:223979	ADP-ribose pyrophosphatase
HODLMOBB_01919	CDD:224851	Transcriptional regulator/sugar kinase
HODLMOBB_01920	CDD:224567	ABC-type sugar transport system, periplasmic component
HODLMOBB_01921	CDD:224096	ABC-type sugar transport systems, permease components
HODLMOBB_01922	CDD:223472	ABC-type sugar transport system, permease component
HODLMOBB_01923	CDD:225343	Beta-glucosidase/6-phospho-beta-glucosidase/beta-galactosidase
HODLMOBB_01924	CDD:225311	PEP phosphonomutase and related enzymes
HODLMOBB_01925	CDD:225789	Beta-galactosidase/beta-glucuronidase
HODLMOBB_01929	CDD:226105	Predicted flavin-nucleotide-binding protein structurally related to pyridoxine 5'-phosphate oxidase
HODLMOBB_01930	CDD:224511	DNA-directed RNA polymerase specialized sigma subunit, sigma24 homolog
HODLMOBB_01932	CDD:224044	ABC-type molybdenum transport system, ATPase component/photorepair protein PhrA
HODLMOBB_01935	CDD:223439	6-phosphogluconate dehydrogenase
HODLMOBB_01936	CDD:225328	Copper chaperone
HODLMOBB_01937	CDD:224228	Transcriptional regulator
HODLMOBB_01938	CDD:225272	Predicted drug exporters of the RND superfamily
HODLMOBB_01939	CDD:223574	SAM-dependent methyltransferases
HODLMOBB_01940	CDD:223860	Predicted transcriptional regulators
HODLMOBB_01941	CDD:225200	Uncharacterized protein conserved in bacteria
HODLMOBB_01942	CDD:224007	Sugar phosphate isomerases/epimerases
HODLMOBB_01945	CDD:226241	Uncharacterized enzyme involved in inositol metabolism
HODLMOBB_01946	CDD:226471	Acetolactate synthase
HODLMOBB_01947	CDD:223944	NAD-dependent aldehyde dehydrogenases
HODLMOBB_01949	CDD:223532	Acetyltransferases
HODLMOBB_01950	CDD:224054	ABC-type multidrug transport system, ATPase component
HODLMOBB_01951	CDD:224196	ABC-type transport system involved in multi-copper enzyme maturation, permease component
HODLMOBB_01952	CDD:225187	Uncharacterized protein containing a von Willebrand factor type A (vWA) domain
HODLMOBB_01953	CDD:227787	Predicted integral membrane protein
HODLMOBB_01957	CDD:223533	FOG: TPR repeat
HODLMOBB_01959	CDD:224084	Predicted GTPases
HODLMOBB_01960	CDD:225171	GTPases
HODLMOBB_01961	CDD:223702	Single-stranded DNA-binding protein
HODLMOBB_01963	CDD:223562	ATPase components of ABC transporters with duplicated ATPase domains
HODLMOBB_01964	CDD:223894	Predicted thioesterase
HODLMOBB_01966	CDD:224059	ABC-type antimicrobial peptide transport system, ATPase component
HODLMOBB_01969	CDD:225223	Truncated hemoglobins
HODLMOBB_01970	CDD:225316	Protein-L-isoaspartate carboxylmethyltransferase
HODLMOBB_01971	CDD:224630	FOG: FHA domain
HODLMOBB_01972	CDD:224161	Mg-chelatase subunit ChlD
HODLMOBB_01973	CDD:223704	Serine/threonine protein phosphatase
HODLMOBB_01974	CDD:223589	Serine/threonine protein kinase
HODLMOBB_01975	CDD:224117	Chromosome segregation ATPases
HODLMOBB_01976	CDD:223904	ABC-type amino acid transport/signal transduction systems, periplasmic component/domain
HODLMOBB_01978	CDD:225518	Predicted N-acetylglucosamine kinase
HODLMOBB_01979	CDD:224403	Alpha-galactosidases/6-phospho-beta-glucosidases, family 4 of glycosyl hydrolases
HODLMOBB_01980	CDD:223472	ABC-type sugar transport system, permease component
HODLMOBB_01981	CDD:224096	ABC-type sugar transport systems, permease components
HODLMOBB_01982	CDD:224567	ABC-type sugar transport system, periplasmic component
HODLMOBB_01983	CDD:224851	Transcriptional regulator/sugar kinase
HODLMOBB_01984	CDD:223740	Small-conductance mechanosensitive channel
HODLMOBB_01985	CDD:224321	Restriction endonuclease
HODLMOBB_01986	CDD:224387	Predicted membrane protein
HODLMOBB_01988	CDD:224555	4-alpha-glucanotransferase
HODLMOBB_01990	CDD:223656	Transcriptional regulator
HODLMOBB_01991	CDD:226716	Allantoicase
HODLMOBB_01993	CDD:223385	Aminopeptidase N
HODLMOBB_01995	CDD:226136	Predicted transcriptional regulators containing the CopG/Arc/MetJ DNA-binding domain
HODLMOBB_01996	CDD:225216	Growth inhibitor
HODLMOBB_01997	CDD:223214	Aspartate-semialdehyde dehydrogenase
HODLMOBB_01998	CDD:224322	Subtilisin-like serine proteases
HODLMOBB_02000	CDD:223385	Aminopeptidase N
HODLMOBB_02001	CDD:225355	Predicted dithiol-disulfide isomerase involved in polyketide biosynthesis
HODLMOBB_02002	CDD:225861	Predicted enzyme related to lactoylglutathione lyase
HODLMOBB_02003	CDD:225161	Permeases
HODLMOBB_02006	CDD:223188	Acetyltransferase (isoleucine patch superfamily)
HODLMOBB_02007	CDD:225897	Uncharacterized conserved protein
HODLMOBB_02008	CDD:223713	Predicted transcriptional regulators
HODLMOBB_02009	CDD:223678	Superoxide dismutase
HODLMOBB_02011	CDD:223100	Transketolase
HODLMOBB_02012	CDD:223854	DNA-binding ferritin-like protein (oxidative damage protectant)
HODLMOBB_02013	CDD:223657	Glycerophosphoryl diester phosphodiesterase
HODLMOBB_02014	CDD:224038	Gamma-aminobutyrate permease and related permeases
HODLMOBB_02015	CDD:224038	Gamma-aminobutyrate permease and related permeases
HODLMOBB_02016	CDD:224187	Uncharacterized conserved protein
HODLMOBB_02017	CDD:223354	FAD/FMN-containing dehydrogenases
HODLMOBB_02018	CDD:224038	Gamma-aminobutyrate permease and related permeases
HODLMOBB_02019	CDD:223770	Ribose 5-phosphate isomerase RpiB
HODLMOBB_02020	CDD:223344	Formamidopyrimidine-DNA glycosylase
HODLMOBB_02021	CDD:225118	Serine phosphatase RsbU, regulator of sigma subunit
HODLMOBB_02022	CDD:223551	Kef-type K+ transport systems, membrane components
HODLMOBB_02023	CDD:223394	Guanosine polyphosphate pyrophosphohydrolases/synthetases
HODLMOBB_02024	CDD:226122	Fucose 4-O-acetylase and related acetyltransferases
HODLMOBB_02028	CDD:223618	FKBP-type peptidyl-prolyl cis-trans isomerase (trigger factor)
HODLMOBB_02029	CDD:223811	Protease subunit of ATP-dependent Clp proteases
HODLMOBB_02030	CDD:223811	Protease subunit of ATP-dependent Clp proteases
HODLMOBB_02031	CDD:224140	ATP-dependent protease Clp, ATPase subunit
HODLMOBB_02033	CDD:223599	Valyl-tRNA synthetase
HODLMOBB_02034	CDD:223362	Folylpolyglutamate synthase
HODLMOBB_02035	CDD:226685	Thiol:disulfide interchange protein
HODLMOBB_02036	CDD:223183	Nucleoside diphosphate kinase
HODLMOBB_02037	CDD:224003	Actin-like ATPase involved in cell morphogenesis
HODLMOBB_02038	CDD:224705	Cell shape-determining protein
HODLMOBB_02040	CDD:223839	Cell division protein FtsI/penicillin-binding protein 2
HODLMOBB_02041	CDD:223843	Bacterial cell division membrane protein
HODLMOBB_02042	CDD:227894	Uncharacterized conserved protein
HODLMOBB_02043	CDD:223963	Fe-S oxidoreductase
HODLMOBB_02045	CDD:227344	Uncharacterized protein conserved in bacteria
HODLMOBB_02046	CDD:224447	Ribonucleases G and E
HODLMOBB_02047	CDD:223476	Predicted pyridoxal phosphate-dependent enzyme apparently involved in regulation of cell wall biogenesis
HODLMOBB_02048	CDD:223745	Predicted dehydrogenases and related proteins
HODLMOBB_02049	CDD:223539	Glycosyltransferases involved in cell wall biogenesis
HODLMOBB_02050	CDD:223749	UDP-N-acetyl-D-mannosaminuronate dehydrogenase
HODLMOBB_02051	CDD:224012	UDP-glucose 4-epimerase
HODLMOBB_02052	CDD:223515	Glycosyltransferase
HODLMOBB_02053	CDD:223515	Glycosyltransferase
HODLMOBB_02054	CDD:224128	N-acetylglucosamine-1-phosphate uridyltransferase (contains nucleotidyltransferase and I-patch acetyltransferase domains)
HODLMOBB_02056	CDD:223339	Ribosomal protein L21
HODLMOBB_02057	CDD:223289	Ribosomal protein L27
HODLMOBB_02058	CDD:223610	Predicted GTPase
HODLMOBB_02059	CDD:224132	4-diphosphocytidyl-2-methyl-D-erithritol synthase
HODLMOBB_02061	CDD:223539	Glycosyltransferases involved in cell wall biogenesis
HODLMOBB_02062	CDD:224799	Putative glycosyl/glycerophosphate transferases involved in teichoic acid biosynthesis TagF/TagB/EpsJ/RodC
HODLMOBB_02063	CDD:223341	Glutamate 5-kinase
HODLMOBB_02065	CDD:223093	Gamma-glutamyl phosphate reductase
HODLMOBB_02068	CDD:223575	Zn-dependent protease with chaperone function
HODLMOBB_02071	CDD:223985	Nicotinic acid mononucleotide adenylyltransferase
HODLMOBB_02072	CDD:224235	Transcriptional regulator
HODLMOBB_02073	CDD:223870	Uncharacterized homolog of plant Iojap protein
HODLMOBB_02074	CDD:223483	Fructose-2,6-bisphosphatase
HODLMOBB_02078	CDD:224806	NADH:ubiquinone oxidoreductase, NADH-binding (51 kD) subunit
HODLMOBB_02079	CDD:225338	Predicted membrane protein
HODLMOBB_02080	CDD:223569	Leucyl-tRNA synthetase
HODLMOBB_02082	CDD:224226	Uncharacterized protein conserved in bacteria
HODLMOBB_02083	CDD:224472	DNA uptake protein and related DNA-binding proteins
HODLMOBB_02084	CDD:225212	Predicted hydrolase (metallo-beta-lactamase superfamily)
HODLMOBB_02086	CDD:225228	Uncharacterized conserved protein
HODLMOBB_02088	CDD:224383	DNA polymerase III, delta subunit
HODLMOBB_02089	CDD:223346	Ribosomal protein S20
HODLMOBB_02090	CDD:223557	Membrane GTPase LepA
HODLMOBB_02091	CDD:223953	Long-chain acyl-CoA synthetases (AMP-forming)
HODLMOBB_02092	CDD:225371	Arabinose efflux permease
HODLMOBB_02093	CDD:223659	Uncharacterized membrane-associated protein
HODLMOBB_02094	CDD:225118	Serine phosphatase RsbU, regulator of sigma subunit
HODLMOBB_02095	CDD:223708	Coproporphyrinogen III oxidase and related Fe-S oxidoreductases
HODLMOBB_02096	CDD:223107	Thiamine pyrophosphate-requiring enzymes [acetolactate synthase, pyruvate dehydrogenase (cytochrome), glyoxylate carboligase, phosphonopyruvate decarboxylase]
HODLMOBB_02098	CDD:223565	Zn-dependent hydrolases, including glyoxylases
HODLMOBB_02099	CDD:224338	Transcriptional regulator of heat shock gene
HODLMOBB_02100	CDD:223560	DnaJ-class molecular chaperone with C-terminal Zn finger domain
HODLMOBB_02101	CDD:224981	Dioxygenases related to 2-nitropropane dioxygenase
HODLMOBB_02102	CDD:224303	Uncharacterized protein conserved in bacteria
HODLMOBB_02103	CDD:223611	Diadenosine tetraphosphate (Ap4A) hydrolase and other HIT family hydrolases
HODLMOBB_02104	CDD:224155	Metal-dependent hydrolases of the beta-lactamase superfamily III
HODLMOBB_02105	CDD:224729	Adenosine deaminase
HODLMOBB_02106	CDD:225371	Arabinose efflux permease
HODLMOBB_02107	CDD:223598	Sugar kinases, ribokinase family
HODLMOBB_02108	CDD:411689	Phosphate starvation-inducible protein PhoH, predicted ATPase
HODLMOBB_02109	CDD:223396	Predicted metal-dependent hydrolase
HODLMOBB_02110	CDD:224173	Hemolysins and related proteins containing CBS domains
HODLMOBB_02111	CDD:225197	Uncharacterized protein conserved in bacteria
HODLMOBB_02113	CDD:224081	GTPase
HODLMOBB_02115	CDD:225768	Zinc metalloprotease (elastase)
HODLMOBB_02116	CDD:223197	Isopropylmalate/homocitrate/citramalate synthases
HODLMOBB_02118	CDD:224299	Recombinational DNA repair protein (RecF pathway)
HODLMOBB_02119	CDD:223099	Undecaprenyl pyrophosphate synthase
HODLMOBB_02120	CDD:223806	Fe2+/Zn2+ uptake regulation proteins
HODLMOBB_02121	CDD:224033	ABC-type Mn2+/Zn2+ transport systems, permease components
HODLMOBB_02122	CDD:224046	ABC-type Mn/Zn transport systems, ATPase component
HODLMOBB_02123	CDD:223874	ABC-type metal ion transport system, periplasmic component/surface adhesin
HODLMOBB_02124	CDD:223500	Glycyl-tRNA synthetase (class II)
HODLMOBB_02127	CDD:223959	Dehydrogenases with different specificities (related to short-chain alcohol dehydrogenases)
HODLMOBB_02128	CDD:224314	Predicted transcriptional regulators
HODLMOBB_02134	CDD:224393	Predicted transcriptional regulators
HODLMOBB_02136	CDD:225099	Transcriptional regulators
HODLMOBB_02140	CDD:223539	Glycosyltransferases involved in cell wall biogenesis
HODLMOBB_02141	CDD:226591	Trans-aconitate methyltransferase
HODLMOBB_02142	CDD:225031	Uncharacterized proteins, LmbE homologs
HODLMOBB_02143	CDD:224871	Acyl-CoA dehydrogenases
HODLMOBB_02145	CDD:226986	Predicted kinase
HODLMOBB_02147	CDD:226016	Protocatechuate 3,4-dioxygenase beta subunit
HODLMOBB_02148	CDD:223647	Phosphoenolpyruvate synthase/pyruvate phosphate dikinase
HODLMOBB_02151	CDD:224977	Glutaminase
HODLMOBB_02152	CDD:223677	NADPH:quinone reductase and related Zn-dependent oxidoreductases
HODLMOBB_02153	CDD:224228	Transcriptional regulator
HODLMOBB_02154	CDD:225371	Arabinose efflux permease
HODLMOBB_02156	CDD:223423	Lactoylglutathione lyase and related lyases
HODLMOBB_02157	CDD:223120	tRNA-dihydrouridine synthase
HODLMOBB_02158	CDD:223647	Phosphoenolpyruvate synthase/pyruvate phosphate dikinase
HODLMOBB_02159	CDD:223713	Predicted transcriptional regulators
HODLMOBB_02160	CDD:226134	Predicted lactoylglutathione lyase
HODLMOBB_02161	CDD:225752	Predicted phosphatase
HODLMOBB_02162	CDD:225057	Ferredoxin subunits of nitrite reductase and ring-hydroxylating dioxygenases
HODLMOBB_02163	CDD:224171	NAD(P)H-nitrite reductase
HODLMOBB_02164	CDD:223802	Predicted permeases
HODLMOBB_02165	CDD:226287	Sortase (surface protein transpeptidase)
HODLMOBB_02168	CDD:223193	Branched-chain amino acid aminotransferase/4-amino-4-deoxychorismate lyase
HODLMOBB_02169	CDD:223508	Predicted flavoprotein
HODLMOBB_02170	CDD:224243	Uncharacterized protein involved in tolerance to divalent cations
HODLMOBB_02171	CDD:225016	Uncharacterized conserved protein
HODLMOBB_02172	CDD:225500	Uncharacterized membrane protein
HODLMOBB_02173	CDD:225049	Uncharacterized conserved protein
HODLMOBB_02174	CDD:223310	dGTP triphosphohydrolase
HODLMOBB_02175	CDD:223523	Uncharacterized NAD(FAD)-dependent dehydrogenases
HODLMOBB_02176	CDD:223435	DNA primase (bacterial type)
HODLMOBB_02177	CDD:223642	DNA-directed RNA polymerase, sigma subunit (sigma70/sigma32)
HODLMOBB_02178	CDD:224055	ABC-type multidrug transport system, ATPase and permease components
HODLMOBB_02179	CDD:224055	ABC-type multidrug transport system, ATPase and permease components
HODLMOBB_02180	CDD:223996	Sugar (pentulose and hexulose) kinases
HODLMOBB_02189	CDD:225371	Arabinose efflux permease
HODLMOBB_02190	CDD:223848	Acetyl-CoA carboxylase beta subunit
HODLMOBB_02191	CDD:223395	Acyl-CoA synthetases (AMP-forming)/AMP-acid ligases II
HODLMOBB_02192	CDD:225044	Glucose/sorbosone dehydrogenases
HODLMOBB_02193	CDD:226349	Uncharacterized protein conserved in bacteria
HODLMOBB_02194	CDD:225133	Nitrate/nitrite transporter
HODLMOBB_02195	CDD:224439	Transcriptional regulators
HODLMOBB_02196	CDD:226951	Signal transduction histidine kinase
HODLMOBB_02197	CDD:224003	Actin-like ATPase involved in cell morphogenesis
HODLMOBB_02200	CDD:224759	Transcriptional regulators
HODLMOBB_02201	CDD:225041	Putative NADP-dependent oxidoreductases
HODLMOBB_02202	CDD:224678	Predicted redox protein, regulator of disulfide bond formation
HODLMOBB_02203	CDD:225528	Uncharacterized protein involved in cysteine biosynthesis
HODLMOBB_02204	CDD:224928	Galactose mutarotase and related enzymes
HODLMOBB_02205	CDD:225353	Lysophospholipase L1 and related esterases
HODLMOBB_02208	CDD:223381	3-oxoacyl-(acyl-carrier-protein) synthase
HODLMOBB_02209	CDD:223314	Acyl carrier protein
HODLMOBB_02210	CDD:223409	3-oxoacyl-[acyl-carrier-protein] synthase III
HODLMOBB_02211	CDD:223408	(acyl-carrier-protein) S-malonyltransferase
HODLMOBB_02212	CDD:225306	Regulator of polyketide synthase expression
HODLMOBB_02213	CDD:224655	Pirin-related protein
HODLMOBB_02216	CDD:224089	Transcriptional regulators containing a DNA-binding HTH domain and an aminotransferase domain (MocR family) and their eukaryotic orthologs
HODLMOBB_02220	CDD:224594	Beta-lactamase class C and other penicillin binding proteins
HODLMOBB_02222	CDD:224054	ABC-type multidrug transport system, ATPase component
HODLMOBB_02225	CDD:225750	Rhs family protein
HODLMOBB_02227	CDD:224840	Glycerate kinase
HODLMOBB_02228	CDD:223547	Di- and tricarboxylate transporters
HODLMOBB_02229	CDD:223816	Response regulators consisting of a CheY-like receiver domain and a winged-helix DNA-binding domain
HODLMOBB_02230	CDD:223715	Signal transduction histidine kinase
HODLMOBB_02232	CDD:223860	Predicted transcriptional regulators
HODLMOBB_02233	CDD:223739	Predicted oxidoreductases (related to aryl-alcohol dehydrogenases)
HODLMOBB_02236	CDD:225107	Response regulator containing a CheY-like receiver domain and an HTH DNA-binding domain
HODLMOBB_02237	CDD:226951	Signal transduction histidine kinase
HODLMOBB_02240	CDD:224228	Transcriptional regulator
HODLMOBB_02241	CDD:225371	Arabinose efflux permease
HODLMOBB_02243	CDD:225329	Pyruvate dehydrogenase complex, dehydrogenase (E1) component
HODLMOBB_02245	CDD:224146	Peroxiredoxin
HODLMOBB_02246	CDD:225192	Uncharacterized proteins involved in stress response, homologs of TerZ and putative cAMP-binding protein CABP1
HODLMOBB_02247	CDD:225192	Uncharacterized proteins involved in stress response, homologs of TerZ and putative cAMP-binding protein CABP1
HODLMOBB_02248	CDD:225452	Uncharacterized protein conserved in bacteria
HODLMOBB_02249	CDD:226595	Uncharacterized protein involved in stress response
HODLMOBB_02250	CDD:225192	Uncharacterized proteins involved in stress response, homologs of TerZ and putative cAMP-binding protein CABP1
HODLMOBB_02251	CDD:225184	Citrate lyase beta subunit
HODLMOBB_02254	CDD:226607	Predicted O-methyltransferase
HODLMOBB_02255	CDD:224117	Chromosome segregation ATPases
HODLMOBB_02256	CDD:226123	Uncharacterized conserved protein
HODLMOBB_02259	CDD:224168	Sortase and related acyltransferases
HODLMOBB_02260	CDD:223559	Archaeal fructose-1,6-bisphosphatase and related enzymes of inositol monophosphatase family
HODLMOBB_02261	CDD:223483	Fructose-2,6-bisphosphatase
HODLMOBB_02265	CDD:227839	Uncharacterized conserved protein
HODLMOBB_02266	CDD:223659	Uncharacterized membrane-associated protein
HODLMOBB_02268	CDD:225168	Predicted membrane protein
HODLMOBB_02269	CDD:226070	Phosphodiesterase/alkaline phosphatase D
HODLMOBB_02271	CDD:223710	Predicted phosphatase/phosphohexomutase
HODLMOBB_02272	CDD:225943	Putative peptidoglycan-binding domain-containing protein
HODLMOBB_02273	CDD:225371	Arabinose efflux permease
HODLMOBB_02275	CDD:225035	Cytochrome P450
HODLMOBB_02276	CDD:223261	Acetyl-CoA acetyltransferase
HODLMOBB_02278	CDD:224047	ABC-type cobalt transport system, ATPase component
HODLMOBB_02281	CDD:227362	Prenyltransferase, beta subunit
HODLMOBB_02282	CDD:223565	Zn-dependent hydrolases, including glyoxylases
HODLMOBB_02283	CDD:223944	NAD-dependent aldehyde dehydrogenases
HODLMOBB_02284	CDD:224064	Ferredoxin
HODLMOBB_02286	CDD:227927	Secreted trypsin-like serine protease
HODLMOBB_02288	CDD:225371	Arabinose efflux permease
HODLMOBB_02291	CDD:227609	Protein involved in biosynthesis of mitomycin antibiotics/polyketide fumonisin
HODLMOBB_02294	CDD:225002	Phosphopantetheinyl transferase
HODLMOBB_02295	CDD:224228	Transcriptional regulator
HODLMOBB_02296	CDD:223515	Glycosyltransferase
HODLMOBB_02297	CDD:225136	Methylase involved in ubiquinone/menaquinone biosynthesis
HODLMOBB_02298	CDD:225922	Glucoamylase and related glycosyl hydrolases
HODLMOBB_02304	CDD:227927	Secreted trypsin-like serine protease
HODLMOBB_02306	CDD:225052	Coenzyme F420-dependent N5,N10-methylene tetrahydromethanopterin reductase and related flavin-dependent oxidoreductases
HODLMOBB_02308	CDD:223929	N-acetylmuramoyl-L-alanine amidase
HODLMOBB_02309	CDD:226607	Predicted O-methyltransferase
HODLMOBB_02310	CDD:225371	Arabinose efflux permease
HODLMOBB_02311	CDD:224871	Acyl-CoA dehydrogenases
HODLMOBB_02312	CDD:223261	Acetyl-CoA acetyltransferase
HODLMOBB_02313	CDD:225371	Arabinose efflux permease
HODLMOBB_02314	CDD:224941	Acyl dehydratase
HODLMOBB_02315	CDD:223990	Zn-dependent alcohol dehydrogenases, class III
HODLMOBB_02316	CDD:223959	Dehydrogenases with different specificities (related to short-chain alcohol dehydrogenases)
HODLMOBB_02318	CDD:223404	Uncharacterized conserved protein
HODLMOBB_02319	CDD:224495	Zn-ribbon protein, possibly nucleic acid-binding
HODLMOBB_02320	CDD:223483	Fructose-2,6-bisphosphatase
HODLMOBB_02321	CDD:223802	Predicted permeases
HODLMOBB_02322	CDD:223871	2-keto-3-deoxy-6-phosphogluconate aldolase
HODLMOBB_02323	CDD:225566	Uncharacterized protein conserved in bacteria
HODLMOBB_02324	CDD:223631	Exoribonuclease R
HODLMOBB_02326	CDD:223860	Predicted transcriptional regulators
HODLMOBB_02329	CDD:224220	Na+/H+-dicarboxylate symporters
HODLMOBB_02330	CDD:225182	Beta-glucanase/Beta-glucan synthetase
HODLMOBB_02331	CDD:224525	Transcriptional regulators
HODLMOBB_02332	CDD:224137	Predicted glycosyltransferases
HODLMOBB_02333	CDD:224584	Acetyltransferases, including N-acetylases of ribosomal proteins
HODLMOBB_02334	CDD:225371	Arabinose efflux permease
HODLMOBB_02335	CDD:224228	Transcriptional regulator
HODLMOBB_02338	CDD:226674	Short-chain alcohol dehydrogenase of unknown specificity
HODLMOBB_02339	CDD:226070	Phosphodiesterase/alkaline phosphatase D
HODLMOBB_02340	CDD:223745	Predicted dehydrogenases and related proteins
HODLMOBB_02341	CDD:225371	Arabinose efflux permease
HODLMOBB_02343	CDD:227746	Predicted rRNA methylase
HODLMOBB_02344	CDD:224747	N-Dimethylarginine dimethylaminohydrolase
HODLMOBB_02345	CDD:224228	Transcriptional regulator
HODLMOBB_02348	CDD:224045	ABC-type cobalamin/Fe3+-siderophores transport systems, ATPase components
HODLMOBB_02349	CDD:223682	ABC-type Fe3+-siderophore transport system, permease component
HODLMOBB_02350	CDD:226928	ABC-type hemin transport system, periplasmic component
HODLMOBB_02352	CDD:223880	Periplasmic protein TonB, links inner and outer membranes
HODLMOBB_02353	CDD:223461	Predicted epimerase, PhzC/PhzF homolog
HODLMOBB_02358	CDD:227685	Heme oxygenase
HODLMOBB_02359	CDD:223103	Methionine aminopeptidase
HODLMOBB_02361	CDD:225371	Arabinose efflux permease
HODLMOBB_02363	CDD:224996	Predicted dinucleotide-binding enzymes
HODLMOBB_02366	CDD:224905	Zn-dependent proteases
HODLMOBB_02367	CDD:226418	Predicted ATPase
HODLMOBB_02368	CDD:223912	ABC-type multidrug transport system, permease component
HODLMOBB_02369	CDD:224054	ABC-type multidrug transport system, ATPase component
HODLMOBB_02370	CDD:223490	Ketopantoate hydroxymethyltransferase
HODLMOBB_02371	CDD:225371	Arabinose efflux permease
HODLMOBB_02372	CDD:224228	Transcriptional regulator
HODLMOBB_02373	CDD:226098	Metal-dependent hydrolase
HODLMOBB_02374	CDD:225371	Arabinose efflux permease
HODLMOBB_02375	CDD:223249	NAD synthase
HODLMOBB_02376	CDD:225043	Putative multicopper oxidases
HODLMOBB_02378	CDD:223591	FOG: CBS domain
HODLMOBB_02379	CDD:226074	Uncharacterized protein conserved in bacteria
HODLMOBB_02381	CDD:223252	Glutamine synthetase
HODLMOBB_02382	CDD:227308	Site-specific recombinase XerD
HODLMOBB_02383	CDD:225848	Predicted transcriptional regulator
HODLMOBB_02389	CDD:224012	UDP-glucose 4-epimerase
HODLMOBB_02392	CDD:224588	DNA segregation ATPase FtsK/SpoIIIE and related proteins
HODLMOBB_02397	CDD:223860	Predicted transcriptional regulators
HODLMOBB_02400	CDD:225099	Transcriptional regulators
HODLMOBB_02401	CDD:224228	Transcriptional regulator
HODLMOBB_02402	CDD:225371	Arabinose efflux permease
HODLMOBB_02403	CDD:225443	Methylase of polypeptide chain release factors
HODLMOBB_02404	CDD:225998	Predicted flavin-nucleotide-binding protein
HODLMOBB_02405	CDD:224309	Glutamine synthetase adenylyltransferase
HODLMOBB_02408	CDD:224525	Transcriptional regulators
HODLMOBB_02409	CDD:224567	ABC-type sugar transport system, periplasmic component
HODLMOBB_02410	CDD:224096	ABC-type sugar transport systems, permease components
HODLMOBB_02411	CDD:223472	ABC-type sugar transport system, permease component
HODLMOBB_02412	CDD:223443	Glycosidases
HODLMOBB_02413	CDD:224525	Transcriptional regulators
HODLMOBB_02414	CDD:223443	Glycosidases
HODLMOBB_02415	CDD:224440	Type II secretory pathway, pullulanase PulA and related glycosidases
HODLMOBB_02416	CDD:226418	Predicted ATPase
HODLMOBB_02418	CDD:224228	Transcriptional regulator
HODLMOBB_02419	CDD:223949	Flavodoxin reductases (ferredoxin-NADPH reductases) family 1
HODLMOBB_02420	CDD:226212	Predicted metal-dependent hydrolase
HODLMOBB_02421	CDD:225136	Methylase involved in ubiquinone/menaquinone biosynthesis
HODLMOBB_02424	CDD:225107	Response regulator containing a CheY-like receiver domain and an HTH DNA-binding domain
HODLMOBB_02425	CDD:226951	Signal transduction histidine kinase
HODLMOBB_02426	CDD:225272	Predicted drug exporters of the RND superfamily
HODLMOBB_02427	CDD:223816	Response regulators consisting of a CheY-like receiver domain and a winged-helix DNA-binding domain
HODLMOBB_02428	CDD:223252	Glutamine synthetase
HODLMOBB_02429	CDD:223747	Transposase and inactivated derivatives
HODLMOBB_02430	CDD:223745	Predicted dehydrogenases and related proteins
HODLMOBB_02431	CDD:224089	Transcriptional regulators containing a DNA-binding HTH domain and an aminotransferase domain (MocR family) and their eukaryotic orthologs
HODLMOBB_02432	CDD:225039	Uncharacterized conserved protein
HODLMOBB_02434	CDD:224311	Arsenate reductase and related proteins, glutaredoxin family
HODLMOBB_02437	CDD:225237	D-aminopeptidase
HODLMOBB_02438	CDD:226412	Chloramphenicol 3-O-phosphotransferase
HODLMOBB_02439	CDD:224584	Acetyltransferases, including N-acetylases of ribosomal proteins
HODLMOBB_02442	CDD:223718	Predicted kinase
HODLMOBB_02443	CDD:223252	Glutamine synthetase
HODLMOBB_02444	CDD:224628	Predicted membrane protein/domain
HODLMOBB_02447	CDD:223397	Lipoate synthase
HODLMOBB_02448	CDD:223398	Lipoate-protein ligase B
HODLMOBB_02450	CDD:224154	Phytoene dehydrogenase and related proteins
HODLMOBB_02451	CDD:223669	Predicted hydrolases or acyltransferases (alpha/beta hydrolase superfamily)
HODLMOBB_02452	CDD:224015	Predicted nucleoside-diphosphate sugar epimerase
HODLMOBB_02453	CDD:223532	Acetyltransferases
HODLMOBB_02455	CDD:225253	Predicted transcriptional regulator
HODLMOBB_02456	CDD:225329	Pyruvate dehydrogenase complex, dehydrogenase (E1) component
HODLMOBB_02457	CDD:224715	Transcriptional regulators
HODLMOBB_02458	CDD:223582	Pyruvate/2-oxoglutarate dehydrogenase complex, dihydrolipoamide acyltransferase (E2) component, and related enzymes
HODLMOBB_02459	CDD:224169	Pyruvate/2-oxoglutarate dehydrogenase complex, dihydrolipoamide dehydrogenase (E3) component, and related enzymes
HODLMOBB_02460	CDD:223338	Leucyl aminopeptidase
HODLMOBB_02461	CDD:223445	Cobalamin-5-phosphate synthase
HODLMOBB_02464	CDD:224949	NaMN:DMB phosphoribosyltransferase
HODLMOBB_02465	CDD:224998	Adenosyl cobinamide kinase/adenosyl cobinamide phosphate guanylyltransferase
HODLMOBB_02467	CDD:223343	Trypsin-like serine proteases, typically periplasmic, contain C-terminal PDZ domain
HODLMOBB_02468	CDD:225137	2-polyprenyl-3-methyl-5-hydroxy-6-metoxy-1,4-benzoquinol methylase
HODLMOBB_02470	CDD:224755	Phage shock protein A (IM30), suppresses sigma54-dependent transcription
HODLMOBB_02472	CDD:226951	Signal transduction histidine kinase
HODLMOBB_02473	CDD:225107	Response regulator containing a CheY-like receiver domain and an HTH DNA-binding domain
HODLMOBB_02474	CDD:223911	Cation/multidrug efflux pump
HODLMOBB_02476	CDD:223456	Quinolinate synthase
HODLMOBB_02477	CDD:223393	Uncharacterized conserved protein
HODLMOBB_02480	CDD:223598	Sugar kinases, ribokinase family
HODLMOBB_02481	CDD:224029	Cysteine sulfinate desulfinase/cysteine desulfurase and related enzymes
HODLMOBB_02482	CDD:224537	Heme/copper-type cytochrome/quinol oxidases, subunit 2
HODLMOBB_02483	CDD:223913	Heme/copper-type cytochrome/quinol oxidases, subunit 1
HODLMOBB_02485	CDD:224294	Uncharacterized protein conserved in bacteria
HODLMOBB_02486	CDD:223816	Response regulators consisting of a CheY-like receiver domain and a winged-helix DNA-binding domain
HODLMOBB_02487	CDD:224758	Heme/copper-type cytochrome/quinol oxidase, subunit 3
HODLMOBB_02488	CDD:224921	Cytochrome c, mono- and diheme variants
HODLMOBB_02489	CDD:223795	Rieske Fe-S protein
HODLMOBB_02490	CDD:224209	Cytochrome b subunit of the bc complex
HODLMOBB_02491	CDD:223621	Anthranilate phosphoribosyltransferase
HODLMOBB_02492	CDD:223594	Selenocysteine lyase
HODLMOBB_02493	CDD:224439	Transcriptional regulators
HODLMOBB_02494	CDD:223777	Uncharacterized membrane protein (homolog of Drosophila rhomboid)
HODLMOBB_02496	CDD:224495	Zn-ribbon protein, possibly nucleic acid-binding
HODLMOBB_02497	CDD:223862	Cell wall-associated hydrolases (invasion-associated proteins)
HODLMOBB_02498	CDD:223862	Cell wall-associated hydrolases (invasion-associated proteins)
HODLMOBB_02501	CDD:223515	Glycosyltransferase
HODLMOBB_02502	CDD:223953	Long-chain acyl-CoA synthetases (AMP-forming)
HODLMOBB_02503	CDD:225040	Predicted phosphoesterases, related to the Icc protein
HODLMOBB_02505	CDD:223082	Oxyanion-translocating ATPase
HODLMOBB_02507	CDD:224851	Transcriptional regulator/sugar kinase
HODLMOBB_02508	CDD:226098	Metal-dependent hydrolase
HODLMOBB_02510	CDD:224561	Esterase/lipase
HODLMOBB_02511	CDD:223282	1-acyl-sn-glycerol-3-phosphate acyltransferase
HODLMOBB_02512	CDD:226951	Signal transduction histidine kinase
HODLMOBB_02513	CDD:225107	Response regulator containing a CheY-like receiver domain and an HTH DNA-binding domain
HODLMOBB_02514	CDD:223980	Lactate dehydrogenase and related dehydrogenases
HODLMOBB_02515	CDD:223586	Anthranilate/para-aminobenzoate synthases component II
HODLMOBB_02516	CDD:225741	3-deoxy-D-arabino-heptulosonate 7-phosphate (DAHP) synthase
HODLMOBB_02517	CDD:225458	Bacterioferritin-associated ferredoxin
HODLMOBB_02518	CDD:225104	Bacterioferritin (cytochrome b1)
HODLMOBB_02519	CDD:224952	Sulfite oxidase and related enzymes
HODLMOBB_02520	CDD:223721	Endonuclease IV
HODLMOBB_02521	CDD:223589	Serine/threonine protein kinase
HODLMOBB_02522	CDD:224933	Uncharacterized enzyme of thiazole biosynthesis
HODLMOBB_02523	CDD:225015	Sulfur transfer protein involved in thiamine biosynthesis
HODLMOBB_02524	CDD:223737	Glycine/D-amino acid oxidases (deaminating)
HODLMOBB_02526	CDD:223523	Uncharacterized NAD(FAD)-dependent dehydrogenases
HODLMOBB_02528	CDD:223429	Thiamine monophosphate synthase
HODLMOBB_02529	CDD:223757	5,10-methylenetetrahydrofolate reductase
HODLMOBB_02531	CDD:224154	Phytoene dehydrogenase and related proteins
HODLMOBB_02533	CDD:224228	Transcriptional regulator
HODLMOBB_02534	CDD:224428	Predicted membrane protein
HODLMOBB_02535	CDD:224054	ABC-type multidrug transport system, ATPase component
HODLMOBB_02537	CDD:225137	2-polyprenyl-3-methyl-5-hydroxy-6-metoxy-1,4-benzoquinol methylase
HODLMOBB_02539	CDD:224224	Transglutaminase-like enzymes, putative cysteine proteases
HODLMOBB_02540	CDD:224635	Uncharacterized conserved protein (some members contain a von Willebrand factor type A (vWA) domain)
HODLMOBB_02541	CDD:223786	MoxR-like ATPases
HODLMOBB_02542	CDD:223365	Carbonic anhydrase
HODLMOBB_02543	CDD:223352	Predicted S-adenosylmethionine-dependent methyltransferase involved in cell envelope biogenesis
HODLMOBB_02544	CDD:225471	Septum formation initiator
HODLMOBB_02545	CDD:223839	Cell division protein FtsI/penicillin-binding protein 2
HODLMOBB_02546	CDD:223840	UDP-N-acetylmuramyl tripeptide synthase
HODLMOBB_02547	CDD:223841	UDP-N-acetylmuramyl pentapeptide synthase
HODLMOBB_02548	CDD:223548	UDP-N-acetylmuramyl pentapeptide phosphotransferase/UDP-N-acetylglucosamine-1-phosphate transferase
HODLMOBB_02549	CDD:223842	UDP-N-acetylmuramoylalanine-D-glutamate ligase
HODLMOBB_02550	CDD:223843	Bacterial cell division membrane protein
HODLMOBB_02551	CDD:223779	UDP-N-acetylglucosamine:LPS N-acetylglucosamine transferase
HODLMOBB_02552	CDD:224505	Cell division septal protein
HODLMOBB_02553	CDD:223284	Cell division GTPase
HODLMOBB_02554	CDD:224413	Uncharacterized conserved protein
HODLMOBB_02555	CDD:223402	Predicted enzyme with a TIM-barrel fold
HODLMOBB_02556	CDD:224712	Uncharacterized protein conserved in bacteria
HODLMOBB_02557	CDD:223833	Predicted integral membrane protein
HODLMOBB_02558	CDD:224308	Archaeal/vacuolar-type H+-ATPase subunit E
HODLMOBB_02559	CDD:223138	Isoleucyl-tRNA synthetase
HODLMOBB_02560	CDD:224648	DnaK suppressor protein
HODLMOBB_02561	CDD:223670	Lipoprotein signal peptidase
HODLMOBB_02562	CDD:223638	Pseudouridylate synthases, 23S RNA-specific
HODLMOBB_02563	CDD:225064	Predicted acyltransferase
HODLMOBB_02564	CDD:223104	NhaP-type Na+/H+ and K+/H+ antiporters
HODLMOBB_02565	CDD:223740	Small-conductance mechanosensitive channel
HODLMOBB_02566	CDD:223489	Dienelactone hydrolase and related enzymes
HODLMOBB_02567	CDD:224565	Protein-disulfide isomerase
HODLMOBB_02569	CDD:226770	Uncharacterized protein conserved in bacteria
HODLMOBB_02570	CDD:223660	DNA polymerase III, alpha subunit
HODLMOBB_02572	CDD:224349	Uncharacterized conserved protein
HODLMOBB_02573	CDD:224054	ABC-type multidrug transport system, ATPase component
HODLMOBB_02575	CDD:223912	ABC-type multidrug transport system, permease component
HODLMOBB_02577	CDD:225326	Uncharacterized conserved protein
HODLMOBB_02578	CDD:225362	Uncharacterized protein, similar to the N-terminal domain of Lon protease
HODLMOBB_02581	CDD:223219	Histidinol dehydrogenase
HODLMOBB_02582	CDD:223157	Histidinol-phosphate/aromatic aminotransferase and cobyric acid decarboxylase
HODLMOBB_02583	CDD:223209	Imidazoleglycerol-phosphate dehydratase
HODLMOBB_02585	CDD:223196	Glutamine amidotransferase
HODLMOBB_02586	CDD:223184	Phosphoribosylformimino-5-aminoimidazole carboxamide ribonucleotide (ProFAR) isomerase
HODLMOBB_02587	CDD:223329	Putative translation initiation inhibitor, yjgF family
HODLMOBB_02588	CDD:223185	Imidazoleglycerol-phosphate synthase
HODLMOBB_02589	CDD:225306	Regulator of polyketide synthase expression
HODLMOBB_02590	CDD:223713	Predicted transcriptional regulators
HODLMOBB_02593	CDD:223217	Phosphoribosyl-AMP cyclohydrolase
HODLMOBB_02594	CDD:223225	Anthranilate/para-aminobenzoate synthases component I
HODLMOBB_02598	CDD:223212	Indole-3-glycerol phosphate synthase
HODLMOBB_02600	CDD:223211	Tryptophan synthase beta chain
HODLMOBB_02601	CDD:223237	Tryptophan synthase alpha chain
HODLMOBB_02602	CDD:224565	Protein-disulfide isomerase
HODLMOBB_02603	CDD:223754	Prolipoprotein diacylglyceryltransferase
HODLMOBB_02604	CDD:225184	Citrate lyase beta subunit
HODLMOBB_02605	CDD:224717	Predicted acyl-CoA transferases/carnitine dehydratase
HODLMOBB_02606	CDD:223598	Sugar kinases, ribokinase family
HODLMOBB_02607	CDD:224315	ADP-ribosylglycohydrolase
HODLMOBB_02608	CDD:224315	ADP-ribosylglycohydrolase
HODLMOBB_02610	CDD:224315	ADP-ribosylglycohydrolase
HODLMOBB_02611	CDD:224727	Uncharacterized membrane protein
HODLMOBB_02612	CDD:223147	Glutamate synthase domain 2
HODLMOBB_02613	CDD:223567	NADPH-dependent glutamate synthase beta chain and related oxidoreductases
HODLMOBB_02614	CDD:223777	Uncharacterized membrane protein (homolog of Drosophila rhomboid)
HODLMOBB_02616	CDD:226281	Uncharacterized protein conserved in bacteria
HODLMOBB_02618	CDD:224871	Acyl-CoA dehydrogenases
HODLMOBB_02619	CDD:224871	Acyl-CoA dehydrogenases
HODLMOBB_02620	CDD:223959	Dehydrogenases with different specificities (related to short-chain alcohol dehydrogenases)
HODLMOBB_02621	CDD:224228	Transcriptional regulator
HODLMOBB_02622	CDD:223261	Acetyl-CoA acetyltransferase
HODLMOBB_02623	CDD:224197	Cold shock proteins
HODLMOBB_02624	CDD:223587	Superfamily II DNA and RNA helicases
HODLMOBB_02625	CDD:224981	Dioxygenases related to 2-nitropropane dioxygenase
HODLMOBB_02626	CDD:224968	Acyl CoA:acetate/3-ketoacid CoA transferase, beta subunit
HODLMOBB_02627	CDD:224702	Acyl CoA:acetate/3-ketoacid CoA transferase, alpha subunit
HODLMOBB_02628	CDD:223955	Enoyl-CoA hydratase/carnithine racemase
HODLMOBB_02629	CDD:223959	Dehydrogenases with different specificities (related to short-chain alcohol dehydrogenases)
HODLMOBB_02630	CDD:224584	Acetyltransferases, including N-acetylases of ribosomal proteins
HODLMOBB_02631	CDD:223738	FOG: Ankyrin repeat
HODLMOBB_02633	CDD:227927	Secreted trypsin-like serine protease
HODLMOBB_02634	CDD:224786	Beta-galactosidase
HODLMOBB_02635	CDD:225117	AraC-type DNA-binding domain-containing proteins
HODLMOBB_02636	CDD:224521	Chorismate mutase
HODLMOBB_02637	CDD:223653	Glycerol uptake facilitator and related permeases (Major Intrinsic Protein Family)
HODLMOBB_02638	CDD:223385	Aminopeptidase N
HODLMOBB_02639	CDD:223713	Predicted transcriptional regulators
HODLMOBB_02640	CDD:225083	Anti-sigma regulatory factor (Ser/Thr protein kinase)
HODLMOBB_02641	CDD:223154	Glutamate decarboxylase and related PLP-dependent proteins
HODLMOBB_02642	CDD:226017	Lysine/ornithine N-monooxygenase
HODLMOBB_02643	CDD:223808	5'-nucleotidase/2',3'-cyclic phosphodiesterase and related esterases
HODLMOBB_02644	CDD:225516	Uncharacterized conserved protein
HODLMOBB_02645	CDD:223545	Pyruvate kinase
HODLMOBB_02648	CDD:226230	Response regulator with putative antiterminator output domain
HODLMOBB_02649	CDD:223487	ABC-type branched-chain amino acid transport systems, ATPase component
HODLMOBB_02650	CDD:223488	ABC-type branched-chain amino acid transport systems, ATPase component
HODLMOBB_02651	CDD:226645	ABC-type branched-chain amino acid transport system, permease component
HODLMOBB_02652	CDD:223633	Branched-chain amino acid ABC-type transport system, permease components
HODLMOBB_02653	CDD:223755	ABC-type branched-chain amino acid transport systems, periplasmic component
HODLMOBB_02654	CDD:224961	Uncharacterized protein, possibly involved in aromatic compounds catabolism
HODLMOBB_02655	CDD:223321	Anaerobic dehydrogenases, typically selenocysteine-containing
HODLMOBB_02656	CDD:223820	DNA polymerase I - 3'-5' exonuclease and polymerase domains
HODLMOBB_02658	CDD:225501	Membrane-bound lytic murein transglycosylase B
HODLMOBB_02661	CDD:224557	HrpA-like helicases
HODLMOBB_02662	CDD:225136	Methylase involved in ubiquinone/menaquinone biosynthesis
HODLMOBB_02663	CDD:223613	Ribosomal protein S1
HODLMOBB_02664	CDD:225954	Nitrous oxidase accessory protein
HODLMOBB_02666	CDD:223315	Dephospho-CoA kinase
HODLMOBB_02667	CDD:225605	Tfp pilus assembly protein PilF
HODLMOBB_02671	CDD:223627	Superfamily II DNA/RNA helicases, SNF2 family
HODLMOBB_02672	CDD:226729	Uncharacterized conserved protein
HODLMOBB_02675	CDD:223513	Aspartate/tyrosine/aromatic aminotransferase
HODLMOBB_02676	CDD:224647	Predicted transcriptional regulators
HODLMOBB_02678	CDD:223598	Sugar kinases, ribokinase family
HODLMOBB_02679	CDD:225195	Uncharacterized enzyme involved in pigment biosynthesis
HODLMOBB_02680	CDD:225981	Predicted enzyme of the cupin superfamily
HODLMOBB_02681	CDD:225371	Arabinose efflux permease
HODLMOBB_02682	CDD:223427	Methylated DNA-protein cysteine methyltransferase
HODLMOBB_02683	CDD:223657	Glycerophosphoryl diester phosphodiesterase
HODLMOBB_02684	CDD:225837	MHYT domain (predicted integral membrane sensor domain)
HODLMOBB_02685	CDD:223630	Helicase subunit of the DNA excision repair complex
HODLMOBB_02686	CDD:225192	Uncharacterized proteins involved in stress response, homologs of TerZ and putative cAMP-binding protein CABP1
HODLMOBB_02687	CDD:225192	Uncharacterized proteins involved in stress response, homologs of TerZ and putative cAMP-binding protein CABP1
HODLMOBB_02688	CDD:223930	Membrane protein TerC, possibly involved in tellurium resistance
HODLMOBB_02689	CDD:223565	Zn-dependent hydrolases, including glyoxylases
HODLMOBB_02691	CDD:223256	Excinuclease ATPase subunit
HODLMOBB_02692	CDD:225057	Ferredoxin subunits of nitrite reductase and ring-hydroxylating dioxygenases
HODLMOBB_02696	CDD:223399	Nuclease subunit of the excinuclease complex
HODLMOBB_02697	CDD:224574	Predicted P-loop-containing kinase
HODLMOBB_02698	CDD:223468	Uncharacterized conserved protein
HODLMOBB_02699	CDD:224398	Uncharacterized protein conserved in bacteria
HODLMOBB_02700	CDD:223135	Glyceraldehyde-3-phosphate dehydrogenase/erythrose-4-phosphate dehydrogenase
HODLMOBB_02701	CDD:223204	3-phosphoglycerate kinase
HODLMOBB_02702	CDD:223227	Triosephosphate isomerase
HODLMOBB_02703	CDD:224233	Preprotein translocase subunit SecG
[truncated: 2,913 more rows]
