# Supplementary material for: Phenotypic and Genomic Characterization of Streptomyces pakalii sp. nov., a Novel Species with Anti-Biofilm and Anti-Quorum Sensing Activity in ESKAPE Bacteria
Source: Microorganisms. 2023 Oct 13;11(10):2551. doi: 10.3390/microorganisms11102551 (PMC10608816; doi:10.3390/microorganisms11102551)
Supplement: Supplementary file 1 [file microorganisms-11-02551-s001.zip › microorganisms-2635752-supplementary/MS MDPI/Supplementary Table 3.xlsx]

## Sheet: bio_process_orthovenn
GO Chategory	Fuction	Number
GO:0006082	organic acid metabolic process	3
GO:0006304	DNA modification	1
GO:0006629	lipid metabolic process	1
GO:0006807	nitrogen compound metabolic process	2
GO:0008150	biological_process	4
GO:0008152	metabolic process	4
GO:0017144	drug metabolic process	1
GO:0044237	cellular metabolic process	4
GO:0044238	primary metabolic process	2
GO:0044255	cellular lipid metabolic process	1
GO:0050896	response to stimulus	1

## Sheet: Clusters
# cluster_name	protein_number	swiss_prot_id	go_annotation
cluster5689	4	N/A	N/A
cluster6108	3	O87389	GO:0043565; F:sequence-specific DNA binding; IEA:InterPro
cluster6307	3	N/A	N/A
cluster6308	3	N/A	N/A
cluster6309	3	N/A	N/A
cluster7304	2	Q2NBQ2	GO:0000036; F:acyl carrier activity; IEA:UniProtKB-UniRule
cluster7332	2	N/A	N/A
cluster7333	2	N/A	N/A
cluster7334	2	N/A	N/A
cluster7335	2	O34340	GO:0006633; P:fatty acid biosynthetic process; IEA:UniProtKB-UniPathway
cluster7336	2	P77493	GO:0016773; F:phosphotransferase activity, alcohol group as acceptor; IEA:InterPro
cluster7337	2	Q9ZNB0	GO:0042626; F:ATPase activity, coupled to transmembrane movement of substances; IEA:InterPro
cluster7338	2	P54719	GO:0042626; F:ATPase activity, coupled to transmembrane movement of substances; IEA:InterPro
cluster7339	2	A9CEQ8	GO:0009063; P:cellular amino acid catabolic process; IEA:InterPro
cluster7340	2	N/A	N/A
cluster7341	2	Q5W264	GO:0017000; P:antibiotic biosynthetic process; IMP:UniProtKB
cluster7342	2	N/A	N/A
cluster7343	2	P50187	GO:0009307; P:DNA restriction-modification system; IEA:UniProtKB-KW
cluster7344	2	Q60B13	GO:0009089; P:lysine biosynthetic process via diaminopimelate; IEA:UniProtKB-UniPathway
cluster7345	2	N/A	N/A
cluster7346	2	N/A	N/A
cluster7347	2	N/A	N/A
cluster7348	2	N/A	N/A
cluster7349	2	N/A	N/A
cluster7350	2	N/A	N/A
cluster7351	2	N/A	N/A
